# Supplementary material for: 2-(2-Bromo­phen­yl)acetic acid
Source: Acta Crystallogr Sect E Struct Rep Online. 2012 May 12;68(Pt 6):o1704. doi: 10.1107/S1600536812020545 (PMC3379297; doi:10.1107/S1600536812020545)
Supplement: Supplementary file 1 [file e-68-o1704-sup1.cif]

##############################################################################
#                                                                            #
# This CIF contains the data in a paper accepted for publication in          #
# Acta Crystallographica Section E. It conforms to the requirements of       #
# Notes for Authors for Acta Crystallographica Section E, and has been       #
# peer reviewed under the auspices of the IUCr Commission on Journals.       #
#                                                                            #
# Full details of the Crystallographic Information File format               #
# are given in the paper "The Crystallographic Information File (CIF):       #
# a New Standard Archive File for Crystallography" by S. R. Hall, F. H.      #
# Allen and I. D. Brown [Acta Cryst. (1991), A47, 655-685].                  #
#                                                                            #
# The current version of the core CIF dictionary is obtainable from          #
# ftp://ftp.iucr.org/pub/cif_core.dic.                                       #
#                                                                            #
# Software is freely available for graphical display of the structure(s)     #
# in this CIF. For information consult the CIF software page                 #
# http://www.iucr.org/resources/cif/software.                                #
#                                                                            #
# This file may be used for bona fide research purposes within the           #
# scientific community so long as proper attribution is given to the journal # 
# article from which it was obtained.                                        #
#                                                                            #
##############################################################################
data_I
_audit_creation_method     SHELXL-97
_chemical_name_systematic
;
2-(2-Bromophenyl)acetic acid
;
_chemical_name_common     ?
_chemical_formula_moiety     'C8 H7 Br O2'
_chemical_formula_sum     'C8 H7 Br O2'
_chemical_formula_iupac     'C8 H7 Br O2'
_chemical_formula_weight     215.05
_chemical_melting_point_gt     381
_chemical_melting_point_lt     377
_symmetry_cell_setting     monoclinic
_symmetry_space_group_name_H-M     'P 21/c'
_symmetry_space_group_name_Hall     '-P 2ybc'
loop_
    _symmetry_equiv_pos_as_xyz
    'x, y, z'
    '-x, y+1/2, -z+1/2'
    '-x, -y, -z'
    'x, -y-1/2, z-1/2'
_cell_length_a     8.9732(5)
_cell_length_b     5.9114(3)
_cell_length_c     15.8489(7)
_cell_angle_alpha     90.00
_cell_angle_beta     99.529(5)
_cell_angle_gamma     90.00
_cell_volume     829.09(7)
_cell_formula_units_Z     4
_cell_measurement_reflns_used     3025
_cell_measurement_theta_min     3.4395
_cell_measurement_theta_max     29.1114
_cell_measurement_temperature     293(2)
_exptl_crystal_description     prism
_exptl_crystal_colour     white
_exptl_crystal_size_max     0.3
_exptl_crystal_size_mid     0.2
_exptl_crystal_size_min     0.2
_exptl_crystal_density_diffrn     1.723
_exptl_crystal_density_meas     ?
_exptl_crystal_density_method     'not measured'
_exptl_crystal_F_000     424
_exptl_absorpt_coefficient_mu     4.902
_exptl_absorpt_correction_type     multi-scan
_exptl_absorpt_process_details
                                  '(CrysAlis PRO RED; Oxford Diffraction, 2010)'
_exptl_absorpt_correction_T_min     0.37022
_exptl_absorpt_correction_T_max     1.00000
_exptl_special_details
;
<i>CrysAlis PRO</i>, Oxford Diffraction Ltd., Version 1.171.34.40 (release
27--08-2010 CrysAlis171. NET) (compiled Aug 27 2010,11:50:40) Empirical
absorption correction using spherical harmonics, implemented in SCALE3 ABSPACK
scaling algorithm.
;
_diffrn_ambient_temperature     293(2)
_diffrn_radiation_type     MoK\a
_diffrn_radiation_wavelength     0.71073
_diffrn_radiation_source     'fine-focus sealed tube'
_diffrn_radiation_monochromator     graphite
_diffrn_measurement_device_type     'Oxford Diffraction Xcalibur Sapphire3'
_diffrn_measurement_method     'omega scan'
_diffrn_detector_area_resol_mean     16.1049
_diffrn_reflns_number     8471
_diffrn_reflns_av_R_equivalents     0.0425
_diffrn_reflns_av_sigmaI/netI     0.0321
_diffrn_reflns_theta_min     3.68
_diffrn_reflns_theta_max     26.00
_diffrn_reflns_theta_full     26.00
_diffrn_measured_fraction_theta_max     0.998
_diffrn_measured_fraction_theta_full     0.998
_diffrn_reflns_limit_h_min     -11
_diffrn_reflns_limit_h_max     11
_diffrn_reflns_limit_k_min     -7
_diffrn_reflns_limit_k_max     7
_diffrn_reflns_limit_l_min     -19
_diffrn_reflns_limit_l_max     19
_diffrn_standards_number     0
_diffrn_standards_interval_count     0
_diffrn_standards_interval_time     0
_diffrn_standards_decay_%     0
_refine_special_details
;
Refinement of <i>F</i>^2^ against ALL reflections. The weighted <i>R</i>-factor
<i>wR</i> and goodness of fit <i>S</i> are based on <i>F</i>^2^, conventional
<i>R</i>-factors <i>R</i> are based on <i>F</i>, with <i>F</i> set to zero for
negative <i>F</i>^2^. The threshold expression of <i>F</i>^2^ >
\s(<i>F</i>^2^) is used only for calculating <i>R</i>-factors(gt) <i>etc</i>.
and is not relevant to the choice of reflections for refinement.
<i>R</i>-factors based on <i>F</i>^2^ are statistically about twice as large
as those based on <i>F</i>, and <i>R</i>- factors based on ALL data will be
even larger.
;
_reflns_number_total     1628
_reflns_number_gt     1248
_reflns_threshold_expression     I>2sigma(I)
_refine_ls_structure_factor_coef     Fsqd
_refine_ls_matrix_type     full
_refine_ls_R_factor_all     0.0583
_refine_ls_R_factor_gt     0.0415
_refine_ls_wR_factor_gt     0.0882
_refine_ls_wR_factor_ref     0.0962
_refine_ls_goodness_of_fit_ref     1.065
_refine_ls_restrained_S_all     1.065
_refine_ls_number_reflns     1628
_refine_ls_number_parameters     105
_refine_ls_number_restraints     0
_refine_ls_hydrogen_treatment     mixed
_refine_ls_weighting_scheme     calc
_refine_ls_weighting_details
         'calc w=1/[\s^2^(Fo^2^)+(0.0324P)^2^+1.0550P] where P=(Fo^2^+2Fc^2^)/3'
_atom_sites_solution_hydrogens     geom
_atom_sites_solution_primary     direct
_atom_sites_solution_secondary     difmap
_refine_ls_shift/su_max     0.001
_refine_ls_shift/su_mean     0.000
_refine_diff_density_max     0.553
_refine_diff_density_min     -0.692
_refine_ls_extinction_method     'SHELXL97 (Sheldrick, 2008)'
_refine_ls_extinction_coef     0.071(3)
_refine_ls_extinction_expression
                                  'Fc^*^=kFc[1+0.001xFc^2^\l^3^/sin(2\q)]^-1/4^'
loop_
    _atom_type_symbol
    _atom_type_description
    _atom_type_scat_dispersion_real
    _atom_type_scat_dispersion_imag
    _atom_type_scat_source
    'C' 'C' 0.0033 0.0016
                         'International Tables Vol C Tables 4.2.6.8 and 6.1.1.4'
    'H' 'H' 0.0000 0.0000
                         'International Tables Vol C Tables 4.2.6.8 and 6.1.1.4'
    'O' 'O' 0.0106 0.0060
                         'International Tables Vol C Tables 4.2.6.8 and 6.1.1.4'
    'Br' 'Br' -0.2901 2.4595
                         'International Tables Vol C Tables 4.2.6.8 and 6.1.1.4'
_computing_data_collection     'CrysAlis PRO CCD (Oxford Diffraction, 2010)'
_computing_cell_refinement     'CrysAlis PRO CCD (Oxford Diffraction, 2010)'
_computing_data_reduction     'CrysAlis PRO RED (Oxford Diffraction, 2010)'
_computing_structure_solution     'SHELXS97 (Sheldrick, 2008)'
_computing_structure_refinement     'SHELXL97 (Sheldrick, 2008)'
_computing_molecular_graphics     'ORTEP-3 (Farrugia, 1997)'
_computing_publication_material     'PLATON (Spek, 2009)'
loop_
    _atom_site_type_symbol
    _atom_site_label
    _atom_site_fract_x
    _atom_site_fract_y
    _atom_site_fract_z
    _atom_site_U_iso_or_equiv
    _atom_site_adp_type
    _atom_site_calc_flag
    _atom_site_refinement_flags
    _atom_site_occupancy
    _atom_site_symmetry_multiplicity
    _atom_site_disorder_assembly
    _atom_site_disorder_group
    Br Br1 0.42140(6) 0.23223(8) 0.92648(3) 0.0681(3) Uani d . 1 1 . .
    C C1 0.2498(4) 0.4863(6) 0.7908(2) 0.0427(9) Uani d . 1 1 . .
    C C2 0.3352(4) 0.2936(6) 0.8109(2) 0.0395(8) Uani d . 1 1 . .
    C C3 0.3640(4) 0.1404(7) 0.7497(3) 0.0498(10) Uani d . 1 1 . .
    H H3 0.4208 0.0110 0.7654 0.060 Uiso calc R 1 1 . .
    C C4 0.3078(6) 0.1819(8) 0.6660(3) 0.0627(12) Uani d . 1 1 . .
    H H4 0.3275 0.0813 0.6241 0.075 Uiso calc R 1 1 . .
    C C5 0.2223(6) 0.3715(9) 0.6430(3) 0.0689(13) Uani d . 1 1 . .
    H H5 0.1839 0.3990 0.5857 0.083 Uiso calc R 1 1 . .
    C C6 0.1935(5) 0.5208(7) 0.7051(3) 0.0599(12) Uani d . 1 1 . .
    H H6 0.1347 0.6480 0.6890 0.072 Uiso calc R 1 1 . .
    C C7 0.2239(5) 0.6574(7) 0.8568(3) 0.0570(11) Uani d . 1 1 . .
    H H7A 0.3211 0.7023 0.8887 0.068 Uiso calc R 1 1 . .
    H H7B 0.1779 0.7906 0.8276 0.068 Uiso calc R 1 1 . .
    O O8 0.1337(4) 0.7126(6) 0.9850(2) 0.0710(10) Uani d . 1 1 . .
    C C8 0.1266(4) 0.5795(7) 0.9188(3) 0.0520(10) Uani d . 1 1 . .
    O O9 0.0457(3) 0.4130(5) 0.9081(2) 0.0650(9) Uani d . 1 1 . .
    H H8 0.072(7) 0.678(10) 1.020(5) 0.11(2) Uiso d . 1 1 . .
loop_
    _atom_site_aniso_label
    _atom_site_aniso_U_11
    _atom_site_aniso_U_22
    _atom_site_aniso_U_33
    _atom_site_aniso_U_12
    _atom_site_aniso_U_13
    _atom_site_aniso_U_23
    Br1 0.0835(4) 0.0712(4) 0.0440(3) -0.0020(2) -0.0059(2) 0.0091(2)
    C1 0.049(2) 0.0354(19) 0.047(2) -0.0069(16) 0.0158(18) 0.0034(16)
    C2 0.045(2) 0.041(2) 0.0330(19) -0.0082(16) 0.0085(16) 0.0050(15)
    C3 0.058(2) 0.043(2) 0.052(3) -0.0005(18) 0.021(2) 0.0007(19)
    C4 0.085(3) 0.059(3) 0.049(3) -0.015(2) 0.026(2) -0.014(2)
    C5 0.088(3) 0.079(3) 0.038(3) -0.007(3) 0.004(2) 0.007(2)
    C6 0.070(3) 0.053(2) 0.055(3) 0.007(2) 0.006(2) 0.016(2)
    C7 0.070(3) 0.040(2) 0.067(3) -0.005(2) 0.029(2) -0.004(2)
    O8 0.080(2) 0.069(2) 0.071(2) -0.0264(17) 0.0341(19) -0.0325(17)
    C8 0.053(2) 0.048(2) 0.058(3) -0.0015(19) 0.019(2) -0.010(2)
    O9 0.0697(19) 0.0631(19) 0.069(2) -0.0253(16) 0.0323(16) -0.0258(16)
_geom_special_details
;
All e.s.d.'s (except the e.s.d. in the dihedral angle between two l.s. planes)
are estimated using the full covariance matrix. The cell e.s.d.'s are taken
into account individually in the estimation of e.s.d.'s in distances, angles
and torsion angles; correlations between e.s.d.'s in cell parameters are only
used when they are defined by crystal symmetry. An approximate (isotropic)
treatment of cell e.s.d.'s is used for estimating e.s.d.'s involving l.s.
planes.
;
loop_
    _geom_bond_atom_site_label_1
    _geom_bond_atom_site_label_2
    _geom_bond_site_symmetry_2
    _geom_bond_distance
    _geom_bond_publ_flag
    Br1 C2 . 1.901(4) ?
    C1 C2 . 1.380(5) ?
    C1 C6 . 1.383(5) ?
    C1 C7 . 1.502(5) ?
    C2 C3 . 1.383(5) ?
    C3 C4 . 1.361(6) ?
    C3 H3 . 0.9300 ?
    C4 C5 . 1.373(7) ?
    C4 H4 . 0.9300 ?
    C5 C6 . 1.378(6) ?
    C5 H5 . 0.9300 ?
    C6 H6 . 0.9300 ?
    C7 C8 . 1.491(6) ?
    C7 H7A . 0.9700 ?
    C7 H7B . 0.9700 ?
    O8 C8 . 1.304(5) ?
    O8 H8 . 0.87(7) ?
    C8 O9 . 1.218(5) ?
loop_
    _geom_angle_atom_site_label_1
    _geom_angle_atom_site_label_2
    _geom_angle_atom_site_label_3
    _geom_angle_site_symmetry_1
    _geom_angle_site_symmetry_3
    _geom_angle
    _geom_angle_publ_flag
    C2 C1 C6 . . 116.6(4) ?
    C2 C1 C7 . . 122.6(4) ?
    C6 C1 C7 . . 120.8(4) ?
    C1 C2 C3 . . 122.6(4) ?
    C1 C2 Br1 . . 120.1(3) ?
    C3 C2 Br1 . . 117.2(3) ?
    C4 C3 C2 . . 118.9(4) ?
    C4 C3 H3 . . 120.5 ?
    C2 C3 H3 . . 120.5 ?
    C3 C4 C5 . . 120.4(4) ?
    C3 C4 H4 . . 119.8 ?
    C5 C4 H4 . . 119.8 ?
    C4 C5 C6 . . 119.7(4) ?
    C4 C5 H5 . . 120.2 ?
    C6 C5 H5 . . 120.2 ?
    C5 C6 C1 . . 121.7(4) ?
    C5 C6 H6 . . 119.1 ?
    C1 C6 H6 . . 119.1 ?
    C8 C7 C1 . . 115.2(3) ?
    C8 C7 H7A . . 108.5 ?
    C1 C7 H7A . . 108.5 ?
    C8 C7 H7B . . 108.5 ?
    C1 C7 H7B . . 108.5 ?
    H7A C7 H7B . . 107.5 ?
    C8 O8 H8 . . 115(4) ?
    O9 C8 O8 . . 123.3(4) ?
    O9 C8 C7 . . 123.9(4) ?
    O8 C8 C7 . . 112.8(4) ?
loop_
    _geom_torsion_atom_site_label_1
    _geom_torsion_atom_site_label_2
    _geom_torsion_atom_site_label_3
    _geom_torsion_atom_site_label_4
    _geom_torsion_site_symmetry_1
    _geom_torsion_site_symmetry_2
    _geom_torsion_site_symmetry_3
    _geom_torsion_site_symmetry_4
    _geom_torsion
    _geom_torsion_publ_flag
    C6 C1 C2 C3 . . . . -0.2(5) ?
    C7 C1 C2 C3 . . . . -177.4(3) ?
    C6 C1 C2 Br1 . . . . 178.8(3) ?
    C7 C1 C2 Br1 . . . . 1.5(5) ?
    C1 C2 C3 C4 . . . . 0.9(6) ?
    Br1 C2 C3 C4 . . . . -178.1(3) ?
    C2 C3 C4 C5 . . . . -0.9(6) ?
    C3 C4 C5 C6 . . . . 0.2(7) ?
    C4 C5 C6 C1 . . . . 0.6(7) ?
    C2 C1 C6 C5 . . . . -0.6(6) ?
    C7 C1 C6 C5 . . . . 176.8(4) ?
    C2 C1 C7 C8 . . . . -68.9(5) ?
    C6 C1 C7 C8 . . . . 114.0(4) ?
    C1 C7 C8 O9 . . . . -15.8(6) ?
    C1 C7 C8 O8 . . . . 166.1(4) ?
loop_
    _geom_hbond_atom_site_label_D
    _geom_hbond_atom_site_label_H
    _geom_hbond_atom_site_label_A
    _geom_hbond_site_symmetry_A
    _geom_hbond_distance_DH
    _geom_hbond_distance_HA
    _geom_hbond_distance_DA
    _geom_hbond_angle_DHA
    _geom_hbond_publ_flag
    O8 H8 O9 3_567 0.87(7) 1.76(7) 2.630(4) 175(3) y
    C6 H6 O9 2_556 0.93 2.57 3.453(5) 158 y
_iucr_refine_instructions_details
;
TITL RKBN5 in P2(1)/c
CELL  0.71073   8.9732   5.9114  15.8489   90.000   99.529   90.000
ZERR     4.00   0.0005   0.0003   0.0007    0.000    0.005    0.000
LATT   1
SYMM  - X, 1/2 + Y, 1/2 - Z
SFAC  C    H    O    BR
UNIT  32   28   8    4
MERG   2
OMIT    -3.00  52.00
FMAP   2
PLAN   10
ACTA
BOND   $H
CONF
LIST   4
L.S.   6
WGHT    0.032400    1.055000
EXTI    0.071388
FVAR       9.35889
BR1   4    0.421400    0.232226    0.926482    11.00000    0.08347    0.07118 =
         0.04396    0.00914   -0.00590   -0.00203
C1    1    0.249811    0.486311    0.790771    11.00000    0.04856    0.03537 =
         0.04695    0.00343    0.01577   -0.00693
C2    1    0.335156    0.293623    0.810924    11.00000    0.04549    0.04065 =
         0.03299    0.00496    0.00853   -0.00820
C3    1    0.363956    0.140355    0.749662    11.00000    0.05811    0.04322 =
         0.05200    0.00066    0.02052   -0.00047
AFIX  43
H3    2    0.420775    0.010991    0.765408    11.00000   -1.20000
AFIX   0
C4    1    0.307814    0.181912    0.665989    11.00000    0.08468    0.05917 =
         0.04939   -0.01365    0.02637   -0.01531
AFIX  43
H4    2    0.327529    0.081255    0.624104    11.00000   -1.20000
AFIX   0
C5    1    0.222251    0.371457    0.642983    11.00000    0.08756    0.07854 =
         0.03829    0.00689    0.00354   -0.00733
AFIX  43
H5    2    0.183868    0.398977    0.585733    11.00000   -1.20000
AFIX   0
C6    1    0.193509    0.520760    0.705132    11.00000    0.06988    0.05316 =
         0.05521    0.01590    0.00642    0.00675
AFIX  43
H6    2    0.134697    0.648020    0.689042    11.00000   -1.20000
AFIX   0
C7    1    0.223860    0.657410    0.856843    11.00000    0.07020    0.04001 =
         0.06653   -0.00426    0.02862   -0.00545
AFIX  23
H7A   2    0.321141    0.702313    0.888651    11.00000   -1.20000
H7B   2    0.177938    0.790608    0.827636    11.00000   -1.20000
AFIX   0
O8    3    0.133661    0.712561    0.984950    11.00000    0.08026    0.06867 =
         0.07129   -0.03252    0.03405   -0.02642
C8    1    0.126626    0.579452    0.918821    11.00000    0.05297    0.04825 =
         0.05808   -0.01039    0.01912   -0.00150
O9    3    0.045739    0.412976    0.908092    11.00000    0.06970    0.06307 =
         0.06947   -0.02580    0.03235   -0.02534
H8    2    0.071715    0.678427    1.019676    11.00000    0.11216
HKLF    4
END
;
data_global
_journal_date_recd_electronic     2012-04-30
_journal_date_accepted     2012-05-07
_journal_name_full     'Acta Crystallographica, Section E'
_journal_year     2012
_journal_volume     68
_journal_issue      6
_journal_page_first     o1704
_journal_page_last     o1704
_journal_paper_category     QO
_journal_paper_doi     10.1107/S1600536812020545
_journal_coeditor_code     CV5295
_publ_contact_author_name     'Kant, Rajni'
_publ_contact_author_address
;
Post-Graduate Department of Physics & Electronics,
University of Jammu,
Jammu Tawi 180 006,
India
;
_publ_contact_author_email     'rkvk.paper11@gmail.com'
_publ_contact_author_fax     '+911912432051'
_publ_contact_author_phone     '+919419194375'
_publ_section_title
;
2-(2-Bromophenyl)acetic acid
;
loop_
    _publ_author_name
    _publ_author_footnote
    _publ_author_address
    'Rajni Kant' .
;
X-ray Crystallography Laboratory,
Post-Graduate Department of Physics & Electronics,
University of Jammu, Jammu Tawi 180 006, India
;
    'Kapoor, Kamini' .
;
X-ray Crystallography Laboratory,
Post-Graduate Department of Physics & Electronics,
University of Jammu, Jammu Tawi 180 006, India
;
    'Narayana, B.' .
;
Department of Studies in Chemistry,
Mangalore University,
Mangalagangotri 574 199, India
;
