# Supplementary material for: 2-(2-Bromo­phen­yl)acetic acid
Source: Acta Crystallogr Sect E Struct Rep Online. 2012 May 12;68(Pt 6):o1704. doi: 10.1107/S1600536812020545 (PMC3379297; doi:10.1107/S1600536812020545)
Supplement: Supplementary file 2 [file e-68-o1704-Isup2.hkl]

#
# h,k,l, Fc-squared, Fo-squared, sigma(Fo-squared) and status flag
#
data_I
_shelx_title ' RKBN5 in P2(1)/c'
_shelx_refln_list_code          4
_shelx_F_calc_maximum      154.20
_exptl_crystal_F_000       424.00
_reflns_d_resolution_high  0.8107
 
loop_
 _symmetry_equiv_pos_as_xyz
 'x, y, z'
 '-x, y+1/2, -z+1/2'
 '-x, -y, -z'
 'x, -y-1/2, z-1/2'
 
_cell_length_a     8.9732
_cell_length_b     5.9114
_cell_length_c    15.8489
_cell_angle_alpha  90.000
_cell_angle_beta   99.529
_cell_angle_gamma  90.000
 
_shelx_F_squared_multiplier     1.000
 
loop_
 _refln_index_h
 _refln_index_k
 _refln_index_l
 _refln_F_squared_calc
 _refln_F_squared_meas
 _refln_F_squared_sigma
 _refln_observed_status
   2   0   0      204.24      197.98      5.00 o
   3   0   0      108.76      129.71      4.19 o
   4   0   0     1594.88     1494.17     18.28 o
   5   0   0     2129.04     2076.57     22.53 o
   6   0   0     1323.26     1367.01     30.98 o
   7   0   0      460.81      454.91     17.73 o
   8   0   0      102.00      100.34      9.49 o
   9   0   0       75.50       87.89      9.87 o
  10   0   0        6.01        4.73      6.91 o
   1   1   0     4969.46     4807.57     37.80 o
   2   1   0    23778.25    21551.85     98.46 o
   3   1   0     6684.10     6505.00     39.83 o
   4   1   0     1295.82     1308.60     11.53 o
   5   1   0     1417.56     1435.97     16.57 o
   6   1   0       25.65       21.27      2.39 o
   7   1   0        1.23       -0.92      2.51 o
   8   1   0      120.54      106.50      5.33 o
   9   1   0      164.95      179.21      9.55 o
  10   1   0       38.99       62.37      9.30 o
   0   2   0    10331.10     9944.49    120.04 o
   1   2   0     8941.01     8318.28     34.18 o
   2   2   0     1652.88     1626.69     26.73 o
   3   2   0        9.07       11.78      1.58 o
   4   2   0     1816.94     1789.52     15.33 o
   5   2   0      498.72      465.00      8.85 o
   6   2   0      613.43      607.06     12.94 o
   7   2   0      508.05      508.97     12.15 o
   8   2   0      152.91      171.16      8.70 o
   9   2   0       31.33       35.79      7.21 o
  10   2   0        3.56       12.36      8.37 o
   1   3   0      622.00      619.37      8.02 o
   2   3   0     3361.47     3190.68     35.48 o
   3   3   0     1846.32     1707.57     39.81 o
   4   3   0     1842.95     1802.79     17.52 o
   5   3   0      145.14      146.23      5.04 o
   6   3   0      115.23      113.60      7.82 o
   7   3   0       36.05       32.07      5.21 o
   8   3   0       38.73       39.97      6.33 o
   9   3   0       87.27      107.17     10.17 o
   0   4   0     1502.10     1470.73     28.51 o
   1   4   0     1371.72     1381.86     20.25 o
   2   4   0      289.37      285.52      7.90 o
   3   4   0       53.40       47.39      4.51 o
   4   4   0       90.51       90.98      5.44 o
   5   4   0      238.10      249.12      8.65 o
   6   4   0      250.21      247.90     12.85 o
   7   4   0      236.07      228.69     15.20 o
   8   4   0       22.43       35.09      9.66 o
   9   4   0        3.94       15.37      9.06 o
   1   5   0       60.43       69.75      5.60 o
   2   5   0      359.04      349.24     21.60 o
   3   5   0      206.88      213.74     11.44 o
   4   5   0      250.74      250.09     12.57 o
   5   5   0      213.15      201.85     12.49 o
   6   5   0        0.18        3.44      6.68 o
   7   5   0        3.20        3.52      7.15 o
   0   6   0       60.92       63.44     11.65 o
   1   6   0       40.06       37.99      7.17 o
   2   6   0      276.21      249.54     13.37 o
   3   6   0        0.49       -0.89      4.68 o
   4   6   0       66.22       62.42      8.78 o
   5   6   0        7.52       10.43      5.43 o
   6   6   0       25.77       36.25      9.40 o
   1   7   0        8.83       18.30      6.61 o
   2   7   0        5.17        6.25      8.82 o
   3   7   0       30.23       19.19      7.73 o
 -10   1   1       19.02       26.25      7.88 o
  -9   1   1        6.44        4.37      4.20 o
  -8   1   1       27.17       22.12      3.17 o
  -7   1   1        0.33        1.47      2.00 o
  -6   1   1       10.06       12.51      1.95 o
  -5   1   1      596.77      606.51      9.05 o
  -4   1   1       23.57       29.45      1.43 o
  -3   1   1     1389.98     1410.95     14.74 o
  -2   1   1     1978.57     1932.71      9.55 o
  -1   1   1      126.32      170.24      3.21 o
   0   1   1     1218.99     1346.86      9.78 o
   1   1   1     7072.40     6791.83     33.91 o
   2   1   1     2585.66     2714.56     24.41 o
   3   1   1      275.58      275.66      6.22 o
   4   1   1       61.85       86.82      3.52 o
   5   1   1        1.16        8.45      1.96 o
   6   1   1      101.56      105.17      5.06 o
   7   1   1        0.36       -1.41      2.87 o
   8   1   1        3.65       11.46      3.56 o
   9   1   1        3.14       14.80      4.58 o
  10   1   1        0.11        7.86      5.38 o
 -10   2   1       16.19       21.58      9.40 o
  -9   2   1        1.95       -1.52      4.89 o
  -8   2   1        6.41        5.09      3.41 o
  -7   2   1       33.52       36.55      4.06 o
  -6   2   1       59.57       56.30      4.45 o
  -5   2   1        3.72        1.76      1.77 o
  -4   2   1     2012.99     1974.54     31.10 o
  -3   2   1       23.80       16.90      1.35 o
  -2   2   1        1.99        2.56      1.64 o
  -1   2   1       14.00       13.07      1.22 o
   0   2   1      673.91      658.91      7.93 o
   1   2   1     2323.29     2288.28     18.57 o
   2   2   1      127.04      189.73      4.07 o
   3   2   1       46.11       36.49      1.80 o
   4   2   1      251.78      243.87      6.17 o
   5   2   1       22.49       27.89      2.85 o
   6   2   1       29.58       37.65      3.32 o
   7   2   1       93.27       92.55      5.58 o
   8   2   1        2.20        1.80      2.77 o
   9   2   1        2.01        1.78      4.60 o
  10   2   1        3.68        1.68      7.62 o
 -10   3   1        3.88        8.82     11.97 o
  -9   3   1        0.12       -0.47      5.43 o
  -8   3   1       20.28       34.44      8.17 o
  -7   3   1       56.32       48.57      4.96 o
  -6   3   1      106.02       98.90      6.46 o
  -5   3   1       65.25       60.78      3.70 o
  -4   3   1       52.65       52.55      3.36 o
  -3   3   1       26.94       21.07      2.02 o
  -2   3   1      871.41      858.34     14.73 o
  -1   3   1     1284.14     1315.26     17.15 o
   0   3   1        7.16        2.83      1.22 o
   1   3   1       46.95       38.41      2.00 o
   2   3   1       10.96        5.28      1.78 o
   3   3   1       37.66       28.36      2.10 o
   4   3   1       19.25       11.50      1.47 o
   5   3   1      162.02      160.34      5.30 o
   6   3   1      114.35      118.79      6.88 o
   7   3   1       13.47       17.96      3.25 o
   8   3   1        7.44       11.36      4.75 o
   9   3   1        1.01       -3.56      6.54 o
  -9   4   1        5.68       15.25      9.33 o
  -8   4   1       12.45       18.35      6.92 o
  -7   4   1        7.75        8.08      7.07 o
  -6   4   1       14.73       17.70      4.01 o
  -5   4   1      247.09      265.82     11.04 o
  -4   4   1       83.29       97.92      7.04 o
  -3   4   1      327.95      334.01     11.87 o
  -2   4   1        3.62        4.63      1.95 o
  -1   4   1       17.64       14.01      2.78 o
   0   4   1      236.63      242.37      9.15 o
   1   4   1      317.80      325.46      8.11 o
   2   4   1      112.97      133.79      6.42 o
   3   4   1      127.80      152.73      6.93 o
   4   4   1      289.69      273.82      9.13 o
   5   4   1       32.84       34.01      4.75 o
   6   4   1       83.96       73.11      7.58 o
   7   4   1       10.04       12.76      5.20 o
   8   4   1       20.34       40.44      8.35 o
   9   4   1        0.48        0.62      6.03 o
  -8   5   1       39.39       51.83     11.95 o
  -7   5   1        9.87       13.03      7.30 o
  -6   5   1       15.36       19.21      6.46 o
  -5   5   1        2.26        8.30      4.48 o
  -4   5   1        0.13        4.20      4.29 o
  -3   5   1      128.91      147.98      9.29 o
  -2   5   1      232.56      272.58     12.87 o
  -1   5   1       29.04       62.68      5.42 o
   0   5   1      123.44      177.76      8.59 o
   1   5   1      119.19      137.27      8.58 o
   2   5   1      145.64      131.81      9.84 o
   3   5   1       99.10      104.39      9.22 o
   4   5   1       32.99       50.61      5.39 o
   5   5   1      102.00      122.36      8.97 o
   6   5   1       97.73      113.50      9.98 o
   7   5   1        7.55        1.15      5.97 o
  -6   6   1       31.56       46.15      9.61 o
  -5   6   1       18.54       27.26      6.48 o
  -4   6   1       30.32       55.96      6.98 o
  -3   6   1       27.38       55.87      6.69 o
  -2   6   1        0.35        1.51      5.26 o
  -1   6   1        3.66        2.94      6.08 o
   0   6   1        2.43        9.08      5.91 o
   1   6   1       14.47       35.31      6.18 o
   2   6   1       45.13       86.00      9.32 o
   3   6   1      283.60      323.21     15.66 o
   4   6   1       43.26       68.79      8.75 o
   5   6   1        0.45       12.42      5.66 o
   6   6   1        0.51       15.91      8.59 o
  -3   7   1        7.56        4.33      6.73 o
  -2   7   1        0.85        4.28      6.26 o
  -1   7   1       82.47      123.36     13.15 o
   0   7   1        5.21       11.16      9.86 o
   1   7   1       22.91       43.23      8.66 o
   2   7   1        8.61       10.62      6.74 o
 -11   0   2        0.03       -3.08      9.01 o
 -10   0   2       60.49       68.24     14.07 o
  -9   0   2       11.27        7.35      7.41 o
  -8   0   2      320.43      351.80     18.75 o
  -7   0   2     1439.79     1362.23     48.11 o
  -6   0   2      551.45      540.01     14.15 o
  -5   0   2      501.77      531.31     15.89 o
  -4   0   2       27.40       26.55      2.24 o
  -3   0   2    18055.97    17568.61    180.18 o
  -2   0   2    21074.37    20456.38    385.64 o
   1   0   2     2930.54     3042.33     31.18 o
   2   0   2     1175.50     1248.79     24.17 o
   3   0   2     4403.79     4524.47     61.84 o
   4   0   2     5067.47     4870.22     69.89 o
   5   0   2     2205.99     2262.54     35.20 o
   6   0   2      932.58     1012.60     18.50 o
   7   0   2      341.19      389.88     12.39 o
   8   0   2       21.40       25.57      6.68 o
   9   0   2       18.00       11.11      4.93 o
  10   0   2      126.73      133.26     15.21 o
 -10   1   2        3.55       10.22      8.74 o
  -9   1   2      113.25       97.68     10.49 o
  -8   1   2        9.03        9.55      3.37 o
  -7   1   2      215.92      225.84      7.11 o
  -6   1   2      579.47      573.17      9.35 o
  -5   1   2     5210.25     5091.08     28.32 o
  -4   1   2     5579.73     5344.65     39.72 o
  -3   1   2     2616.06     2622.74     25.57 o
  -2   1   2     1585.50     1810.84     15.42 o
  -1   1   2     9093.00     9225.40     69.87 o
   0   1   2     3631.20     3875.37     38.81 o
   1   1   2     4977.91     5199.79     51.44 o
   2   1   2    15529.69    15239.76     94.71 o
   3   1   2      787.96      782.38     10.57 o
   4   1   2      386.14      386.82      8.50 o
   5   1   2       39.15       48.81      3.92 o
   6   1   2      894.57      812.17     16.79 o
   7   1   2      552.70      558.34     13.39 o
   8   1   2      532.76      560.53     16.53 o
   9   1   2      119.29      133.70      9.04 o
  10   1   2       12.69       16.43      5.33 o
 -10   2   2       16.05        8.55     12.40 o
  -9   2   2      119.63      145.71     11.52 o
  -8   2   2       55.30       79.48      7.46 o
  -7   2   2      358.00      398.48     11.61 o
  -6   2   2      610.60      576.14     13.20 o
  -5   2   2      138.15      133.42      4.95 o
  -4   2   2     1515.84     1607.97     13.90 o
  -3   2   2     6399.67     6329.50     27.81 o
  -2   2   2     5294.22     5173.54     53.75 o
  -1   2   2     5062.32     5000.87     31.95 o
   0   2   2     5586.77     5505.15     34.79 o
   1   2   2       22.81       40.34      2.35 o
   2   2   2     1599.97     1604.24     16.43 o
   3   2   2      681.94      656.34      8.30 o
   4   2   2     3619.11     3411.52     27.84 o
   5   2   2     1385.17     1394.38     17.19 o
   6   2   2      705.65      749.84     14.54 o
   7   2   2      153.28      163.87      7.09 o
   8   2   2        1.14        5.40      2.76 o
   9   2   2       93.97       85.67      8.14 o
  10   2   2       33.56       28.94      9.15 o
 -10   3   2        7.05       21.11     16.29 o
  -9   3   2        4.66        3.64      5.84 o
  -8   3   2        5.76        8.56      6.03 o
  -7   3   2       32.27       45.31      6.19 o
  -6   3   2      374.63      374.65     10.99 o
  -5   3   2     1004.73      984.57     15.26 o
  -4   3   2     2214.42     2179.26     27.11 o
  -3   3   2      207.12      187.59      6.40 o
  -2   3   2      658.24      623.27     11.56 o
  -1   3   2     1713.42     1753.40     16.98 o
   0   3   2     2556.43     2558.10     23.10 o
   1   3   2     4218.11     4080.04     43.61 o
   2   3   2     2554.89     2396.37     22.49 o
   3   3   2     1359.99     1354.15     20.11 o
   4   3   2       49.91       54.43      3.22 o
   5   3   2       43.64       40.37      3.81 o
   6   3   2      223.27      213.42     10.25 o
   7   3   2      385.74      420.61     12.92 o
   8   3   2       94.28      115.85      9.68 o
   9   3   2       78.33       80.75     12.69 o
  -9   4   2       17.50       32.61      9.20 o
  -8   4   2       25.33       43.57      9.14 o
  -7   4   2      120.37      119.41     12.97 o
  -6   4   2       17.64       16.93      3.87 o
  -5   4   2        0.63        3.84      3.11 o
  -4   4   2       21.31       22.56      3.38 o
  -3   4   2      425.58      387.98     11.08 o
  -2   4   2     2305.62     2306.66     30.86 o
  -1   4   2     1765.48     1672.72     24.73 o
   0   4   2      510.75      445.34     12.32 o
   1   4   2       64.16       57.91      2.93 o
   2   4   2      200.34      190.13      5.16 o
   3   4   2      509.71      482.43     14.68 o
   4   4   2     1174.02     1100.17     21.21 o
   5   4   2      318.96      328.35     16.03 o
   6   4   2      134.74      141.33     11.31 o
   7   4   2        8.53        3.45      4.49 o
   8   4   2        4.49        7.89      6.44 o
  -8   5   2        0.47        6.67      8.81 o
  -7   5   2       14.28       18.65      8.06 o
  -6   5   2       21.00       24.35      6.03 o
  -5   5   2      229.33      211.32     13.48 o
  -4   5   2       63.55       64.86      6.59 o
  -3   5   2      171.82      169.19     10.22 o
  -2   5   2      171.87      180.61      8.52 o
  -1   5   2       69.82       70.73      5.81 o
   0   5   2      756.32      718.83     17.32 o
   1   5   2      593.94      573.12     19.86 o
   2   5   2      424.51      395.52     14.34 o
   3   5   2      122.64      118.45      8.53 o
   4   5   2      124.61      116.28      8.16 o
   5   5   2       89.28       86.56      9.48 o
   6   5   2      115.46       99.12      9.24 o
   7   5   2        4.61       21.01      7.37 o
  -6   6   2        6.73       11.72      7.91 o
  -5   6   2        5.14        9.45      5.45 o
  -4   6   2        1.38        2.49      4.73 o
  -3   6   2      184.74      161.44     12.71 o
  -2   6   2       34.51       33.41      8.52 o
  -1   6   2      116.17      104.92     12.64 o
   0   6   2      310.52      297.29     19.80 o
   1   6   2        0.30        4.43      4.71 o
   2   6   2       21.34       14.37      5.76 o
   3   6   2      173.53      148.80     12.11 o
   4   6   2       30.14       14.55      6.50 o
   5   6   2       21.85       25.83      8.42 o
  -3   7   2        9.53       14.47      7.04 o
  -2   7   2        2.51        2.58      6.58 o
  -1   7   2        1.75       -4.32      8.28 o
   0   7   2       23.86        2.83      8.58 o
   1   7   2       47.04       47.88     10.71 o
   2   7   2       47.00       39.03      8.70 o
 -10   1   3        0.86       -2.36      5.70 o
  -9   1   3       34.67       20.14      6.09 o
  -8   1   3        5.62        6.36      4.13 o
  -7   1   3        4.73        1.85      3.17 o
  -6   1   3        0.91        3.34      1.74 o
  -5   1   3      155.77      149.82      4.86 o
  -4   1   3      804.11      840.60     10.01 o
  -3   1   3     2269.07     2524.98     33.44 o
  -2   1   3      269.09      243.89      4.43 o
  -1   1   3       57.21       52.52      1.94 o
   0   1   3       24.53       21.27      1.80 o
   1   1   3      311.86      321.61      5.64 o
   2   1   3      445.30      474.87      9.71 o
   3   1   3       18.20       13.36      1.49 o
   4   1   3       78.70       60.52      3.02 o
   5   1   3        1.61        0.03      2.36 o
   6   1   3       53.26       48.05      4.56 o
   7   1   3        1.07        2.43      2.74 o
   8   1   3        3.26        5.96      3.53 o
   9   1   3        8.74       14.14      4.96 o
  10   1   3        4.74        3.54      4.82 o
 -10   2   3        2.58       12.43      8.32 o
  -9   2   3       22.13       23.48      7.24 o
  -8   2   3       16.64       16.47      5.86 o
  -7   2   3      359.51      344.29     16.37 o
  -6   2   3      243.80      218.91      6.52 o
  -5   2   3      190.60      212.93      6.08 o
  -4   2   3       33.99       44.80      2.37 o
  -3   2   3       10.80       15.88      1.47 o
  -2   2   3       71.96       95.39      3.20 o
  -1   2   3      190.77      186.19      4.20 o
   0   2   3       13.69        5.15      1.02 o
   1   2   3      824.78      767.82      8.86 o
   2   2   3       21.10       16.12      2.67 o
   3   2   3      769.23      776.84     10.60 o
   4   2   3      294.91      305.54      6.88 o
   5   2   3       88.59       86.77      4.34 o
   6   2   3        0.70        1.15      2.18 o
   7   2   3       48.06       36.23      4.17 o
   8   2   3        9.73       10.42      3.24 o
   9   2   3       13.72       20.29      5.38 o
  10   2   3        0.63        1.17      7.77 o
 -10   3   3        0.60       -1.74     24.61 o
  -9   3   3       50.00       52.64     13.46 o
  -8   3   3      130.26      111.34     10.65 o
  -7   3   3       37.73       41.14      5.59 o
  -6   3   3      185.87      188.30      7.83 o
  -5   3   3       24.92       27.82      2.71 o
  -4   3   3       92.52       80.21      3.67 o
  -3   3   3      174.34      173.52      7.33 o
  -2   3   3      121.13      104.68      4.81 o
  -1   3   3        2.02        1.19      1.25 o
   0   3   3       56.60       54.52      2.66 o
   1   3   3      495.72      522.66     12.95 o
   2   3   3      562.17      550.32     12.79 o
   3   3   3     1049.89     1003.38     15.18 o
   4   3   3      101.17       95.05      4.89 o
   5   3   3       27.17       24.29      2.47 o
   6   3   3       10.24        8.05      3.03 o
   7   3   3        1.78        2.49      3.52 o
   8   3   3        0.70        6.03      5.35 o
   9   3   3        3.43        3.44      7.54 o
  -9   4   3        0.03        9.86      9.41 o
  -8   4   3       39.72       28.41      7.34 o
  -7   4   3       39.84       46.08      6.48 o
  -6   4   3      135.66      153.60      8.88 o
  -5   4   3        8.22       12.45      3.16 o
  -4   4   3       50.75       48.33      4.93 o
  -3   4   3       65.22       62.09      4.98 o
  -2   4   3       62.61       72.35      4.75 o
  -1   4   3       39.58       45.57      3.19 o
   0   4   3      563.82      582.29      9.16 o
   1   4   3      371.32      365.78     12.67 o
   2   4   3      287.41      293.45     11.41 o
   3   4   3       12.89       15.36      2.73 o
   4   4   3       12.35        9.18      3.51 o
   5   4   3      346.26      335.05     16.55 o
   6   4   3        1.00        0.42      5.11 o
   7   4   3        0.97        4.19      6.29 o
   8   4   3       44.28       56.61     11.82 o
  -8   5   3        4.50        4.87      7.87 o
  -7   5   3        0.55        2.21      5.41 o
  -6   5   3        3.25        7.45      4.90 o
  -5   5   3       70.98       72.55      7.30 o
  -4   5   3      109.99      115.30      8.55 o
  -3   5   3       28.79       54.91      6.32 o
  -2   5   3        5.37       12.84      3.35 o
  -1   5   3      527.91      568.30     16.35 o
   0   5   3       36.43       37.35      4.13 o
   1   5   3       84.88       94.79      7.14 o
   2   5   3      169.40      199.02     10.50 o
   3   5   3      414.69      450.16     15.08 o
   4   5   3        9.81       19.52      4.81 o
   5   5   3       29.68       44.47      7.59 o
   6   5   3        0.65        0.65      5.24 o
   7   5   3        5.00        8.76      6.60 o
  -6   6   3       21.30       27.83      7.90 o
  -5   6   3        2.76       17.68      7.73 o
  -4   6   3       24.19       27.53      6.09 o
  -3   6   3        0.09       -0.88      4.64 o
  -2   6   3       13.88       12.42      7.09 o
  -1   6   3        1.96        9.39      6.48 o
   0   6   3      226.86      296.15     20.12 o
   1   6   3      376.56      453.86     20.25 o
   2   6   3       15.65       34.50      6.61 o
   3   6   3        8.74       -8.85      5.90 o
   4   6   3       25.25       23.59      6.57 o
   5   6   3        9.79       17.98      6.01 o
  -2   7   3      112.04      145.78     17.03 o
  -1   7   3       19.32       37.63      9.75 o
   0   7   3        0.03        0.07      8.09 o
   1   7   3        0.88        6.64      7.00 o
   2   7   3       59.40       73.16     13.72 o
 -11   0   4        7.53       16.08     10.01 o
 -10   0   4       93.79       97.02     15.91 o
  -9   0   4       94.92       91.10     24.68 o
  -8   0   4       70.39       66.73     11.83 o
  -7   0   4        0.10       -1.34      3.84 o
  -6   0   4      592.35      607.98     20.48 o
  -5   0   4     1725.68     1656.30     25.19 o
  -4   0   4     1143.17     1110.73     23.30 o
  -3   0   4    12897.85    13117.75    237.31 o
  -2   0   4      899.65      767.73     13.07 o
  -1   0   4     3546.36     3490.57     73.28 o
   0   0   4     1769.06     2149.61     31.70 o
   1   0   4     6440.65     6884.09     73.49 o
   2   0   4     2688.53     3021.84     48.12 o
   3   0   4     8845.82     8766.46     84.02 o
   4   0   4     5495.90     5557.40     67.58 o
   5   0   4      285.67      281.57     15.34 o
   6   0   4       25.59       24.53      5.58 o
   7   0   4      112.52      108.13     11.59 o
   8   0   4      607.91      590.55     27.67 o
   9   0   4      244.23      238.20     19.04 o
  10   0   4       32.16       53.96     12.05 o
 -10   1   4        0.00       -2.11      5.90 o
  -9   1   4       10.25        4.42      5.26 o
  -8   1   4      524.17      535.43     27.34 o
  -7   1   4      391.48      419.76     16.54 o
  -6   1   4      946.76      891.59     28.21 o
  -5   1   4     1133.48     1086.82     12.72 o
  -4   1   4       65.84       91.94      3.56 o
  -3   1   4      875.54      970.70     14.14 o
  -2   1   4     1821.10     1912.90     14.06 o
  -1   1   4    11714.95    12219.23    119.46 o
   0   1   4    10269.01    10808.42     81.76 o
   1   1   4     3611.93     3756.85     36.21 o
   2   1   4     2711.38     2734.58     28.26 o
   3   1   4      526.73      552.13     14.41 o
   4   1   4      510.42      495.03     11.66 o
   5   1   4     2637.44     2623.34     23.84 o
   6   1   4     2200.11     2239.27     33.35 o
   7   1   4      507.00      560.43     16.14 o
   8   1   4       68.73       77.88      7.32 o
   9   1   4       12.83        5.80      4.25 o
  10   1   4       29.93       37.64      9.02 o
 -10   2   4       24.38       38.04      8.39 o
  -9   2   4       45.91       39.49      8.91 o
  -8   2   4       58.55       67.31      7.16 o
  -7   2   4      167.72      172.15      9.36 o
  -6   2   4      639.12      634.06     13.52 o
  -5   2   4     2056.95     2038.12     27.62 o
  -4   2   4     1132.33     1095.63     12.88 o
  -3   2   4     2953.59     2796.61     27.00 o
  -2   2   4     5316.89     5321.61     45.62 o
  -1   2   4       12.35       23.85      1.72 o
   0   2   4      323.54      381.66      7.73 o
   1   2   4     4558.73     4738.56     28.76 o
   2   2   4     3368.31     3143.66     49.41 o
   3   2   4     3113.78     3029.68     19.75 o
   4   2   4     2636.93     2578.68     52.87 o
   5   2   4      362.14      399.68     10.40 o
   6   2   4        0.31        2.32      2.64 o
   7   2   4      271.45      250.58      9.92 o
   8   2   4      301.68      318.19     13.40 o
   9   2   4       78.10      100.30     10.49 o
 -10   3   4        2.20       14.68     15.20 o
  -9   3   4        1.24        0.59      8.58 o
  -8   3   4       34.05       30.05      6.08 o
  -7   3   4      742.40      726.67     18.07 o
  -6   3   4      190.96      213.52      8.19 o
  -5   3   4      688.65      709.10     14.17 o
  -4   3   4       28.30       21.99      2.35 o
  -3   3   4      975.06      991.62     16.74 o
  -2   3   4     1001.97     1023.46     18.24 o
  -1   3   4     4190.32     4288.07     31.17 o
   0   3   4     2640.99     2582.19     20.71 o
   1   3   4     1650.88     1565.42     15.95 o
   2   3   4      125.04      113.76      6.69 o
   3   3   4        4.85        5.99      2.56 o
   4   3   4      666.29      653.17     16.44 o
   5   3   4      430.16      436.97     12.51 o
   6   3   4      983.81     1002.16     26.71 o
   7   3   4      174.86      196.04     11.78 o
   8   3   4       13.18       32.55      6.88 o
   9   3   4        1.06        1.69     10.72 o
  -9   4   4       76.93       89.65     16.25 o
  -8   4   4       21.80       26.33      7.13 o
  -7   4   4        0.50        1.22      4.48 o
  -6   4   4        3.05        1.96      4.28 o
  -5   4   4      160.04      173.54      8.97 o
  -4   4   4     1448.42     1432.63     24.98 o
  -3   4   4     1401.98     1377.41     23.96 o
  -2   4   4      171.56      151.89      5.13 o
  -1   4   4       28.49       36.31      2.85 o
   0   4   4       17.90       16.98      1.72 o
   1   4   4      900.53      861.24     19.44 o
   2   4   4     1363.30     1332.28     23.49 o
   3   4   4      501.18      478.35     15.58 o
   4   4   4      471.39      463.14     12.71 o
   5   4   4       28.02       21.13      5.45 o
   6   4   4        8.78        8.81      4.93 o
   7   4   4       30.93       31.68      7.20 o
   8   4   4       61.62       57.78      9.48 o
  -8   5   4       12.10       25.21      8.68 o
  -7   5   4       59.87       73.14     10.22 o
  -6   5   4      142.24      143.17     12.09 o
  -5   5   4       92.72       95.54      8.43 o
  -4   5   4        2.30        3.84      4.55 o
  -3   5   4       23.58       19.48      4.03 o
  -2   5   4      487.03      456.29     14.58 o
  -1   5   4      723.07      703.90     18.65 o
   0   5   4      154.53      152.36      8.53 o
   1   5   4      201.93      182.73     10.06 o
   2   5   4      155.79      135.55      8.42 o
   3   5   4       50.97       52.02      6.28 o
   4   5   4       66.89       66.50      7.11 o
   5   5   4      137.62      127.30     12.06 o
   6   5   4       33.52       30.47      8.01 o
   7   5   4       44.22       41.99      9.40 o
  -6   6   4        1.93      -11.06      7.45 o
  -5   6   4       64.08       55.40     10.95 o
  -4   6   4       77.77       72.77      9.56 o
  -3   6   4      121.62      116.24     13.68 o
  -2   6   4        5.59       -3.87      5.31 o
  -1   6   4       66.26       68.76     11.04 o
   0   6   4       26.91       17.66      5.87 o
   1   6   4       94.32       85.11      9.36 o
   2   6   4       75.69       55.91      7.33 o
   3   6   4       93.56       86.30     10.04 o
   4   6   4       21.61       24.19      6.75 o
   5   6   4       22.60       18.42      6.16 o
  -2   7   4        6.61       29.14     10.29 o
  -1   7   4       29.78       26.56     16.44 o
   0   7   4       51.29       37.43      9.84 o
   1   7   4       14.47       15.19      7.66 o
 -10   1   5        3.46        7.36      7.72 o
  -9   1   5        0.87       -4.66      5.48 o
  -8   1   5        0.21       -1.65      5.11 o
  -7   1   5        2.99        3.97      3.43 o
  -6   1   5        2.36        1.65      2.04 o
  -5   1   5        0.54        2.66      1.74 o
  -4   1   5       61.21       51.71      3.47 o
  -3   1   5        9.74        6.19      1.10 o
  -2   1   5     1157.13     1251.00     13.48 o
  -1   1   5      570.60      643.00      9.73 o
   0   1   5       64.32       88.73      3.70 o
   1   1   5     1543.68     1632.20     23.93 o
   2   1   5        5.73        1.81      1.78 o
   3   1   5        9.81       14.21      2.32 o
   4   1   5      138.86      132.35      7.16 o
   5   1   5       18.50       23.37      3.56 o
   6   1   5      138.18      133.95      8.42 o
   7   1   5       19.84       13.92      3.48 o
   8   1   5       13.41        5.39      4.34 o
   9   1   5        3.04        3.55      4.56 o
 -10   2   5       17.22       25.44      8.91 o
  -9   2   5       11.05       10.79      7.14 o
  -8   2   5       40.93       56.27      7.81 o
  -7   2   5       30.31       29.75      4.36 o
  -6   2   5       47.91       51.14      4.53 o
  -5   2   5      126.81      129.17      6.41 o
  -4   2   5        6.06       11.59      2.09 o
  -3   2   5        2.89        0.38      1.72 o
  -2   2   5      608.65      568.43     12.87 o
  -1   2   5     1247.72     1254.30     13.28 o
   0   2   5      314.44      284.87      7.96 o
   1   2   5       26.62       29.35      2.82 o
   2   2   5      205.02      215.99      6.54 o
   3   2   5       14.54       17.94      2.30 o
   4   2   5      513.04      483.16      9.25 o
   5   2   5       42.03       46.81      4.18 o
   6   2   5       47.18       49.36      5.11 o
   7   2   5        1.06        0.26      4.16 o
   8   2   5        0.01        3.62      5.14 o
   9   2   5        0.65       -1.14      5.33 o
 -10   3   5       10.77       16.69     17.72 o
  -9   3   5       14.74       14.19      9.40 o
  -8   3   5       97.78       89.32      8.23 o
  -7   3   5        1.34        1.28      3.45 o
  -6   3   5      193.63      192.00     10.05 o
  -5   3   5      142.88      144.35      7.09 o
  -4   3   5      724.99      698.03     12.85 o
  -3   3   5        0.94        1.42      5.19 o
  -2   3   5       24.73       25.01      3.98 o
  -1   3   5       63.01       65.72      2.98 o
   0   3   5      857.58      860.79     12.09 o
   1   3   5      893.45      877.75     14.80 o
   2   3   5      272.63      276.21     10.98 o
   3   3   5       45.35       32.13      3.14 o
   4   3   5        2.04        4.23      1.77 o
   5   3   5        2.72        5.21      5.29 o
   6   3   5        4.14        7.27      5.14 o
   7   3   5       68.24       59.94      7.19 o
   8   3   5       13.77       16.01      6.97 o
   9   3   5        2.81       -0.70     10.62 o
  -9   4   5        5.25       -4.77     13.08 o
  -8   4   5        1.94       10.20      5.30 o
  -7   4   5       10.47       12.15      4.84 o
  -6   4   5       52.81       69.36      8.67 o
  -5   4   5       12.20       10.09      4.04 o
  -4   4   5       49.52       37.65      4.70 o
  -3   4   5       78.44       73.99      6.22 o
  -2   4   5     1059.87     1101.26     15.71 o
  -1   4   5      277.31      295.30      7.60 o
   0   4   5       49.50       57.89      3.78 o
   1   4   5       45.87       39.38      3.18 o
   2   4   5      129.77      127.84      6.15 o
   3   4   5      166.79      172.43      9.81 o
   4   4   5       24.12       27.13      4.01 o
   5   4   5      157.18      166.38     12.73 o
   6   4   5        2.06       -1.09      5.91 o
   7   4   5       36.13       23.03      9.90 o
   8   4   5        0.08       26.27     12.05 o
  -7   5   5       17.00       18.34      6.27 o
  -6   5   5       23.66       29.88      6.25 o
  -5   5   5        4.52       12.25      5.15 o
  -4   5   5       86.82      113.29      9.13 o
  -3   5   5      160.38      186.13     10.03 o
  -2   5   5        0.97       -1.87      3.12 o
  -1   5   5       17.36       16.83      3.22 o
   0   5   5      603.14      639.94     18.01 o
   1   5   5       51.12       79.66      6.92 o
   2   5   5       86.05      113.58      8.57 o
   3   5   5       55.88       70.26      7.15 o
   4   5   5        0.39       -4.40      4.61 o
   5   5   5        9.83        0.16      6.21 o
   6   5   5       17.07       20.49      7.99 o
  -6   6   5        4.97       14.14      8.79 o
  -5   6   5        1.22        2.66      6.86 o
  -4   6   5        0.43        4.67      5.56 o
  -3   6   5       44.17       66.91     10.53 o
  -2   6   5      167.54      212.69     15.67 o
  -1   6   5       83.55      126.66     13.85 o
   0   6   5       30.89       43.79      8.13 o
   1   6   5       16.84       10.32      4.78 o
   2   6   5       14.88        5.57      5.37 o
   3   6   5        2.72       -0.13      6.43 o
   4   6   5       22.60       41.87      8.01 o
   5   6   5       23.01       25.83      8.15 o
  -1   7   5       52.82       53.30     10.80 o
   0   7   5       17.14       35.23     10.41 o
 -10   0   6        6.97        9.53     17.82 o
  -9   0   6        2.48       20.11     10.00 o
  -8   0   6       16.24       -3.21      9.00 o
  -7   0   6       76.93       64.67     14.17 o
  -6   0   6     2361.44     2260.06     57.41 o
  -5   0   6     1990.42     1950.80     82.61 o
  -4   0   6     1622.45     1576.14     24.20 o
  -3   0   6      966.08      926.18     19.23 o
  -2   0   6     2472.41     2716.83     32.25 o
  -1   0   6     1287.53     1388.15     28.57 o
   0   0   6     6445.26     6929.54     82.39 o
   1   0   6    10267.19    11285.07    274.95 o
   2   0   6    12261.83    12570.00    155.03 o
   3   0   6      396.44      402.56     21.14 o
   4   0   6      162.47      186.67     15.32 o
   5   0   6      803.58      819.80     28.65 o
   6   0   6      790.77      725.44     30.27 o
   7   0   6      851.16      860.39     33.27 o
   8   0   6      136.11      133.30     14.25 o
   9   0   6        2.05       -1.46      7.52 o
 -10   1   6       11.16        6.53      6.48 o
  -9   1   6       84.97       98.53     12.62 o
  -8   1   6      316.53      333.74     20.17 o
  -7   1   6      119.39      142.63      8.78 o
  -6   1   6      194.19      205.00      7.03 o
  -5   1   6       92.96       86.86      4.19 o
  -4   1   6     3228.29     3219.49     26.22 o
  -3   1   6     5740.15     5704.31     44.35 o
  -2   1   6     1383.03     1237.17     16.95 o
  -1   1   6     6534.85     6654.66     43.40 o
   0   1   6     2623.34     2767.48     43.77 o
   1   1   6       16.77       31.12      4.59 o
   2   1   6     2108.22     2321.46     29.92 o
   3   1   6     6350.70     6275.97     49.82 o
   4   1   6     3099.04     3022.08     38.07 o
   5   1   6     1824.32     1781.98     30.23 o
   6   1   6      146.68      159.07      9.42 o
   7   1   6       26.04       10.07      4.84 o
   8   1   6       55.12       55.34      6.96 o
   9   1   6       23.95       12.28      6.38 o
 -10   2   6       24.40       22.59      7.56 o
  -9   2   6       31.64       40.83      9.81 o
  -8   2   6       40.77       36.76      8.51 o
  -7   2   6      335.95      357.26     12.84 o
  -6   2   6      860.20      820.29     16.97 o
  -5   2   6      899.98      884.88     29.44 o
  -4   2   6      642.22      621.96     13.15 o
  -3   2   6      748.96      751.05     12.45 o
  -2   2   6      598.05      708.27     10.75 o
  -1   2   6     2707.37     2869.29     33.25 o
   0   2   6     1296.46     1266.03     25.95 o
   1   2   6     7686.33     7642.84     88.04 o
   2   2   6     2608.35     2641.07     44.67 o
   3   2   6     1167.27     1135.89     24.58 o
   4   2   6       10.65        8.95      2.41 o
   5   2   6      977.75      966.75     20.13 o
   6   2   6      786.57      794.92     19.39 o
   7   2   6      166.24      168.81      9.48 o
   8   2   6      153.95      153.67     17.38 o
   9   2   6       31.94       33.60      7.35 o
  -9   3   6       35.91       49.46     10.67 o
  -8   3   6      118.63      140.49     10.93 o
  -7   3   6      225.47      238.88     10.99 o
  -6   3   6       88.22       86.24      7.21 o
  -5   3   6        2.75       -1.98      3.14 o
  -4   3   6     1163.42     1167.56     30.14 o
  -3   3   6      762.70      750.07     22.47 o
  -2   3   6     1651.03     1617.20     22.70 o
  -1   3   6     1991.36     1958.30     28.66 o
   0   3   6      228.03      177.73      6.90 o
   1   3   6        6.71        6.49      1.96 o
   2   3   6       80.33       85.83      3.83 o
   3   3   6     2113.22     1922.90     71.65 o
   4   3   6     2014.14     1954.20     27.75 o
   5   3   6      353.21      346.74     15.12 o
   6   3   6      220.67      221.99     13.03 o
   7   3   6       11.47       13.04      4.98 o
   8   3   6        9.67       16.28      8.24 o
  -9   4   6       13.14       10.72      8.16 o
  -8   4   6       21.34       15.96      6.15 o
  -7   4   6       19.54       22.32      5.50 o
  -6   4   6      284.45      288.24     14.41 o
  -5   4   6      499.51      483.00     15.44 o
  -4   4   6       18.32       14.69      3.72 o
  -3   4   6       20.26       18.74      3.23 o
  -2   4   6        0.78       -0.62      3.29 o
  -1   4   6      323.36      339.51     12.12 o
   0   4   6      543.95      532.04     19.96 o
   1   4   6     1801.59     1782.20     27.03 o
   2   4   6      560.63      497.08     16.72 o
   3   4   6      270.55      241.89     14.17 o
   4   4   6        9.66        6.36      4.24 o
   5   4   6      101.51       89.29      9.71 o
   6   4   6      120.39      120.62     11.76 o
   7   4   6      200.89      227.26     17.02 o
  -7   5   6        5.81        3.25      5.33 o
  -6   5   6        0.49        5.95      5.83 o
  -5   5   6       35.83       24.80      5.45 o
  -4   5   6       41.02       31.54      5.94 o
  -3   5   6      145.23      148.81      9.26 o
  -2   5   6      293.67      284.42     11.38 o
  -1   5   6      283.01      255.91     14.83 o
   0   5   6       34.77       35.25      4.89 o
   1   5   6       33.24       26.68      4.85 o
   2   5   6      116.15      115.16      9.32 o
   3   5   6      220.57      206.17     12.20 o
   4   5   6      162.08      149.81     12.65 o
   5   5   6      156.58      141.96     13.36 o
   6   5   6       27.48       34.72      8.05 o
  -5   6   6        5.81        9.36     12.19 o
  -4   6   6       49.10       53.17      9.65 o
  -3   6   6       11.35       12.24      8.20 o
  -2   6   6        1.32       -0.93      6.15 o
  -1   6   6        1.85       -4.49      7.03 o
   0   6   6      275.91      230.96     15.30 o
   1   6   6       66.85       45.05      9.35 o
   2   6   6       36.64       28.31      6.30 o
   3   6   6       42.09       36.61      9.62 o
   4   6   6        8.37       16.57      7.45 o
 -10   1   7       28.40       28.48      6.92 o
  -9   1   7        0.08       -0.01      6.30 o
  -8   1   7       12.29        5.13      8.38 o
  -7   1   7       21.81       13.72      4.47 o
  -6   1   7       12.05        9.79      3.72 o
  -5   1   7      270.30      265.95     10.90 o
  -4   1   7       15.56       19.89      2.22 o
  -3   1   7       15.65       17.72      2.24 o
  -2   1   7      252.11      269.86      7.67 o
  -1   1   7      541.46      576.47     11.96 o
   0   1   7        3.21       14.53      3.59 o
   1   1   7       67.66       49.34      6.49 o
   2   1   7       77.73       91.43      6.44 o
   3   1   7       64.84       70.72      5.33 o
   4   1   7      176.32      166.80      7.95 o
   5   1   7       13.94       12.04      3.79 o
   6   1   7        9.04        5.56      4.10 o
   7   1   7        0.34       -1.46      4.97 o
   8   1   7       42.84       36.03      7.93 o
   9   1   7        0.28       -0.82     10.14 o
 -10   2   7        0.06       11.66      7.40 o
  -9   2   7        0.13       -0.73      6.28 o
  -8   2   7       63.13       73.27      9.76 o
  -7   2   7       17.34       11.16      4.58 o
  -6   2   7      140.70      119.36      8.12 o
  -5   2   7        3.53        5.92      1.75 o
  -4   2   7      274.24      252.43      7.59 o
  -3   2   7      435.46      420.47      9.76 o
  -2   2   7      570.66      563.49     11.68 o
  -1   2   7      834.01      935.51     15.97 o
   0   2   7       39.07       50.63      3.31 o
   1   2   7       28.83       18.18      5.28 o
   2   2   7      282.82      297.05     11.32 o
   3   2   7      270.79      253.16     11.07 o
   4   2   7        6.23       10.19      4.83 o
   5   2   7       13.26        8.57      3.05 o
   6   2   7       66.01       52.34      5.75 o
   7   2   7        1.77       -6.16      5.80 o
   8   2   7        4.36        3.01      5.32 o
   9   2   7       11.73       21.41      9.08 o
  -9   3   7        0.89        4.53      6.93 o
  -8   3   7       15.97        7.30      5.99 o
  -7   3   7       63.97       60.49      7.33 o
  -6   3   7      157.23      149.30      9.39 o
  -5   3   7       79.79       71.77      6.75 o
  -4   3   7        1.41       -1.00      3.87 o
  -3   3   7      233.84      240.94      8.87 o
  -2   3   7       99.52      104.66      5.74 o
  -1   3   7      247.18      235.54     10.79 o
   0   3   7      602.70      580.31     14.59 o
   1   3   7      114.57       94.57      6.02 o
   2   3   7       32.64       40.05      3.73 o
   3   3   7       43.32       38.95      3.12 o
   4   3   7       13.67       19.08      5.93 o
   5   3   7        3.07       -0.74      7.73 o
   6   3   7       62.59       56.28      7.42 o
   7   3   7       53.84       51.48      7.66 o
   8   3   7        0.25        3.25      7.75 o
  -8   4   7        4.31       11.52      6.95 o
  -7   4   7        2.30        5.03      4.77 o
  -6   4   7        3.17        2.34      4.76 o
  -5   4   7      274.83      252.22     13.70 o
  -4   4   7       41.14       45.11      6.79 o
  -3   4   7      241.37      238.87     11.70 o
  -2   4   7      112.77      133.31      8.24 o
  -1   4   7        4.54        3.55      3.03 o
   0   4   7       66.46       68.34      6.00 o
   1   4   7       47.05       52.99      5.16 o
   2   4   7      499.58      499.20     20.38 o
   3   4   7       16.60       12.25      5.04 o
   4   4   7       48.93       45.66      6.23 o
   5   4   7       36.99       34.39     13.21 o
   6   4   7        1.47        7.74      5.75 o
   7   4   7        2.22        5.87     10.40 o
  -7   5   7       11.80       13.34      6.77 o
  -6   5   7        8.52       12.09      6.01 o
  -5   5   7       17.53       25.98      6.14 o
  -4   5   7       28.00       27.26      6.48 o
  -3   5   7      124.60      117.75      8.85 o
  -2   5   7       41.71       44.47      5.94 o
  -1   5   7      104.07      113.70     10.56 o
   0   5   7      375.18      438.41     16.47 o
   1   5   7        5.18        5.66      4.17 o
   2   5   7       57.67       55.87      7.08 o
   3   5   7        0.42        0.21      5.07 o
   4   5   7       54.17       44.49      7.73 o
   5   5   7       32.72       36.92      7.82 o
   6   5   7       11.13       29.78      8.77 o
  -5   6   7       20.36       28.73     10.99 o
  -4   6   7       20.36       45.64     11.88 o
  -3   6   7       52.27       80.35     13.42 o
  -2   6   7       27.40       42.02      9.90 o
  -1   6   7        0.73        3.40      5.68 o
   0   6   7        0.68        6.60      6.04 o
   1   6   7       30.09       41.38      7.55 o
   2   6   7       50.92       81.61     13.63 o
   3   6   7       36.61       48.79     12.68 o
   4   6   7       18.79       30.54      8.66 o
 -10   0   8        9.62       -4.39      9.36 o
  -9   0   8       20.64       34.93     10.61 o
  -8   0   8      512.58      507.40     45.24 o
  -7   0   8      434.40      411.55     27.87 o
  -6   0   8      342.24      364.84     24.54 o
  -5   0   8      100.69       97.56      6.97 o
  -4   0   8      137.42      158.51     10.39 o
  -3   0   8     1081.92     1043.95     18.40 o
  -2   0   8     4671.62     4590.28     88.96 o
  -1   0   8     8125.08     8423.70    134.33 o
   0   0   8     4637.69     4698.92     94.49 o
   1   0   8      756.11      670.59     34.74 o
   2   0   8       28.62       70.34     12.76 o
   3   0   8     1068.97     1118.09     46.06 o
   4   0   8      852.96      822.74     31.64 o
   5   0   8     1879.16     1891.18     69.06 o
   6   0   8      686.57      681.24     34.82 o
   7   0   8      208.74      215.86     21.57 o
   8   0   8       24.17       19.23     12.33 o
   9   0   8        0.35        8.60      8.40 o
 -10   1   8       60.78       57.74      8.87 o
  -9   1   8       37.15       45.84      8.84 o
  -8   1   8        0.62        5.38      5.57 o
  -7   1   8       48.44       31.57      5.55 o
  -6   1   8      595.04      565.65     12.85 o
  -5   1   8      965.34      833.25     21.40 o
  -4   1   8     1239.48     1111.56     34.56 o
  -3   1   8     2066.16     1953.60     24.27 o
  -2   1   8     1358.29     1368.58     19.43 o
  -1   1   8      249.81      265.69      9.46 o
   0   1   8     4723.79     5122.13     64.39 o
   1   1   8     4220.61     4428.30     65.03 o
   2   1   8     3300.82     3270.04     56.04 o
   3   1   8     2785.47     2619.18     35.59 o
   4   1   8      687.71      658.40     18.20 o
   5   1   8        2.68       -4.01      3.81 o
   6   1   8       71.42       50.92      5.66 o
   7   1   8      141.06      124.10     10.07 o
   8   1   8      208.54      218.42     13.69 o
   9   1   8      104.88      113.01     12.12 o
 -10   2   8        1.78        4.46      7.67 o
  -9   2   8      146.20      152.13     14.66 o
  -8   2   8      198.47      186.34     14.46 o
  -7   2   8       64.43       73.68      7.63 o
  -6   2   8      199.58      201.51     11.05 o
  -5   2   8      167.44      180.96      7.17 o
  -4   2   8       33.06       28.95      2.83 o
  -3   2   8       58.39       44.41      3.77 o
  -2   2   8     4594.19     4718.56     40.96 o
  -1   2   8     3908.45     3942.78     37.32 o
   0   2   8     2017.73     1979.88     28.74 o
   1   2   8     2106.32     2131.96     33.05 o
   2   2   8        4.59       10.06      4.63 o
   3   2   8      886.81      909.57     22.81 o
   4   2   8     1185.52     1167.88     25.78 o
   5   2   8      724.75      756.44     19.81 o
   6   2   8      372.05      359.47     14.48 o
   7   2   8      205.11      206.87     13.31 o
   8   2   8       29.27       30.57      6.34 o
  -9   3   8        1.02        9.71      6.71 o
  -8   3   8       16.51       27.00      7.88 o
  -7   3   8       64.55       46.15      6.23 o
  -6   3   8       94.78       97.78      8.91 o
  -5   3   8       33.53       32.44      4.16 o
  -4   3   8     1601.16     1569.64     31.39 o
  -3   3   8      721.38      733.33     17.25 o
  -2   3   8      461.37      467.67     13.51 o
  -1   3   8       56.09       47.75      6.47 o
   0   3   8      423.39      478.88     19.75 o
   1   3   8     2515.59     2534.35     47.93 o
   2   3   8     1651.84     1621.41     34.60 o
   3   3   8     1636.12     1544.18     29.26 o
   4   3   8       77.16       89.58     10.31 o
   5   3   8       13.18       11.68      5.19 o
   6   3   8       21.93       32.85      6.34 o
   7   3   8      173.97      173.08     13.32 o
   8   3   8       35.26       42.65      9.65 o
  -8   4   8       10.11        6.57     13.94 o
  -7   4   8       35.11       36.94      7.43 o
  -6   4   8       85.02       95.20      9.35 o
  -5   4   8       64.09       59.10      6.70 o
  -4   4   8       12.47        8.23      3.64 o
  -3   4   8       17.67       15.45      4.52 o
  -2   4   8      528.22      518.02     17.39 o
  -1   4   8     1000.83     1007.15     22.49 o
   0   4   8     1301.65     1259.62     28.29 o
   1   4   8      518.16      483.64     20.38 o
   2   4   8      155.03      155.00     11.85 o
   3   4   8       26.03       30.27      6.80 o
   4   4   8      236.73      232.63     15.83 o
   5   4   8      504.15      493.04     24.33 o
   6   4   8      136.54      138.98     18.63 o
   7   4   8        3.96       -3.54      7.36 o
  -7   5   8        0.52       -4.52      6.48 o
  -6   5   8        3.72        1.01      8.55 o
  -5   5   8       41.81       42.45      6.42 o
  -4   5   8      123.82      125.91     10.41 o
  -3   5   8      217.22      212.79     12.19 o
  -2   5   8      121.03      123.28     10.48 o
  -1   5   8        4.83        0.69      5.49 o
   0   5   8       86.18       74.42      7.49 o
   1   5   8      156.57      142.43     10.29 o
   2   5   8      514.47      480.23     21.92 o
   3   5   8      202.77      205.98     15.13 o
   4   5   8       55.91       50.33      8.57 o
   5   5   8        0.29       -1.87      8.11 o
  -5   6   8       13.82        8.51     10.96 o
  -4   6   8        2.56       13.74      9.79 o
  -3   6   8       44.55       57.08     10.74 o
  -2   6   8       28.47       23.28      7.84 o
  -1   6   8       94.24       90.18     10.78 o
   0   6   8      100.34       94.49     15.12 o
   1   6   8       28.53       27.68     11.98 o
   2   6   8       25.41       28.55      9.85 o
   3   6   8       15.88        3.72      9.44 o
 -10   1   9       11.93       12.42      9.08 o
  -9   1   9       12.79       14.94     10.43 o
  -8   1   9       18.49       20.79      6.54 o
  -7   1   9        7.30        9.28      7.72 o
  -6   1   9        4.55        8.63      2.03 o
  -5   1   9        9.88       16.88      3.37 o
  -4   1   9      301.63      272.49      8.58 o
  -3   1   9       48.93       57.13      4.89 o
  -2   1   9      167.79      141.04      7.61 o
  -1   1   9      238.18      283.49     11.91 o
   0   1   9       49.60       37.06      7.30 o
   1   1   9       29.13       35.99      7.23 o
   2   1   9       38.95       37.95      7.34 o
   3   1   9        0.43        0.52      3.16 o
   4   1   9       31.02       20.29      5.34 o
   5   1   9       29.51       27.01      5.36 o
   6   1   9       24.32       22.98      5.29 o
   7   1   9        0.13       -0.91      4.95 o
   8   1   9        4.36       -2.92      7.03 o
 -10   2   9        8.91        5.26      7.58 o
  -9   2   9        6.86        7.45      6.48 o
  -8   2   9        0.15        3.19      6.47 o
  -7   2   9       74.18       58.65      7.58 o
  -6   2   9        0.70        6.05      4.87 o
  -5   2   9      111.09      104.35      6.96 o
  -4   2   9       57.93       48.69      4.01 o
  -3   2   9      195.43      206.43      8.87 o
  -2   2   9       21.47       28.46      7.31 o
  -1   2   9      115.08      102.07      7.79 o
   0   2   9        3.97        3.92      5.73 o
   1   2   9       66.22       64.53      6.68 o
   2   2   9       15.62       11.73      4.80 o
   3   2   9      175.86      166.55     10.34 o
   4   2   9        7.00       -0.57      4.03 o
   5   2   9        0.69       -3.09      4.36 o
   6   2   9       90.76       64.44      8.07 o
   7   2   9       50.68       34.54      6.48 o
   8   2   9        2.13        2.96      9.34 o
  -9   3   9        0.23       15.74      8.93 o
  -8   3   9        7.48       20.46      7.28 o
  -7   3   9       43.18       55.18      7.85 o
  -6   3   9        0.59       -3.13      3.93 o
  -5   3   9       89.25       72.14      7.39 o
  -4   3   9      160.91      151.31      9.11 o
  -3   3   9       88.69       86.94      7.00 o
  -2   3   9       27.69       24.96      4.41 o
  -1   3   9      204.92      192.76     12.36 o
   0   3   9        0.39        0.32      4.80 o
   1   3   9      214.23      212.15     12.98 o
   2   3   9       20.53       29.26      5.83 o
   3   3   9       38.13       46.01      6.51 o
   4   3   9      537.86      505.84     24.03 o
   5   3   9      199.68      194.89     13.72 o
   6   3   9        1.02       -3.12      6.42 o
   7   3   9        1.75        8.33      7.63 o
  -8   4   9       21.58       30.73     16.69 o
  -7   4   9        3.96        2.49      6.72 o
  -6   4   9       50.73       50.39      6.98 o
  -5   4   9       91.85       91.35      8.35 o
  -4   4   9        5.96       10.10      5.14 o
  -3   4   9       17.32       23.67      4.59 o
  -2   4   9       77.58       75.01      7.37 o
  -1   4   9      341.69      362.09     15.66 o
   0   4   9       23.82       23.34      4.66 o
   1   4   9       12.08        3.48      5.09 o
   2   4   9      287.48      280.34     17.13 o
   3   4   9        5.89       11.05      7.35 o
   4   4   9       40.39       29.61      8.19 o
   5   4   9       16.89       15.78      8.92 o
   6   4   9       67.78       68.29     10.72 o
  -6   5   9        1.51        2.70      6.44 o
  -5   5   9        2.51        4.99      8.22 o
  -4   5   9       23.50       21.72      5.95 o
  -3   5   9      370.25      384.18     16.84 o
  -2   5   9       15.72       31.23      6.71 o
  -1   5   9       10.20       14.19      6.63 o
   0   5   9        4.44       17.08      7.76 o
   1   5   9        0.40        2.73      5.46 o
   2   5   9        3.26        6.59      6.03 o
   3   5   9      124.97      144.70     13.39 o
   4   5   9       47.08       55.02     10.46 o
   5   5   9       27.49       31.98      9.09 o
  -4   6   9       18.99       38.42     11.46 o
  -3   6   9        0.14       10.28      7.52 o
  -2   6   9       23.93       18.64      7.19 o
  -1   6   9       26.18       22.86     13.01 o
   0   6   9       32.18       45.90      8.26 o
   1   6   9       44.63       79.96     13.44 o
   2   6   9       39.43       56.64     13.05 o
 -10   0  10        2.77        0.30      8.32 o
  -9   0  10       71.84       75.56     22.81 o
  -8   0  10       38.05       57.79     13.83 o
  -7   0  10        7.80        5.44      7.20 o
  -6   0  10       49.30       68.07     13.07 o
  -5   0  10      119.99      106.28      9.43 o
  -4   0  10     1285.98     1225.77     34.45 o
  -3   0  10     2982.19     2787.82     51.51 o
  -2   0  10     1693.60     1654.64     43.19 o
  -1   0  10     2353.60     2393.43     55.59 o
   0   0  10       35.35       53.98     11.35 o
   1   0  10      101.94       92.25     15.32 o
   2   0  10     2301.86     2411.80     75.79 o
   3   0  10     3200.04     3450.98     74.29 o
   4   0  10     1476.13     1437.08     46.79 o
   5   0  10      616.09      604.50     30.86 o
   6   0  10       48.82       45.54      9.09 o
   7   0  10       15.66       18.18      8.73 o
   8   0  10       70.62       84.41     13.66 o
 -10   1  10        5.68        0.14      8.28 o
  -9   1  10       17.49        5.78      7.42 o
  -8   1  10       13.54       18.99      6.38 o
  -7   1  10       66.58       83.93     11.22 o
  -6   1  10      729.22      719.04     20.66 o
  -5   1  10      355.64      397.12     13.06 o
  -4   1  10      648.89      651.23     14.58 o
  -3   1  10        0.35        4.57      3.27 o
  -2   1  10      743.92      778.36     20.98 o
  -1   1  10     1447.77     1389.89     34.75 o
   0   1  10     4876.29     4981.17    104.31 o
   1   1  10     3166.24     3266.23     73.77 o
   2   1  10     1061.97     1018.14     33.95 o
   3   1  10       98.27       89.75     12.50 o
   4   1  10      118.89      115.78     10.55 o
   5   1  10      679.17      664.27     23.29 o
   6   1  10      501.79      486.25     20.35 o
   7   1  10      320.17      334.14     17.46 o
   8   1  10      104.20      113.91     12.53 o
  -9   2  10       18.31       49.20      8.99 o
  -8   2  10       21.19       33.98     10.73 o
  -7   2  10       14.18       24.15      7.54 o
  -6   2  10       75.77       88.25      8.53 o
  -5   2  10      166.63      135.82      9.27 o
  -4   2  10     1486.95     1505.10     30.93 o
  -3   2  10     1226.75     1234.17     24.98 o
  -2   2  10     1947.41     1952.74     32.58 o
  -1   2  10      361.51      344.16     14.91 o
   0   2  10      256.24      243.42     12.85 o
   1   2  10      390.99      422.25     16.90 o
   2   2  10     2328.84     2464.54     43.88 o
   3   2  10     1184.25     1198.61     27.34 o
   4   2  10      636.98      606.65     21.19 o
   5   2  10      636.62      611.28     20.13 o
   6   2  10       38.91       33.15      7.10 o
   7   2  10       12.80        8.20      7.27 o
  -9   3  10       12.64       32.86      9.35 o
  -8   3  10       18.04       15.84      6.69 o
  -7   3  10      176.80      188.96     16.13 o
  -6   3  10      167.76      179.89     12.65 o
  -5   3  10      406.44      423.03     18.99 o
  -4   3  10      284.78      322.79     13.43 o
  -3   3  10        5.65        3.03      5.44 o
  -2   3  10      261.47      259.79     12.62 o
  -1   3  10      962.75      986.95     30.22 o
   0   3  10     1968.92     1954.85     41.60 o
   1   3  10      880.79      860.75     32.60 o
   2   3  10      300.43      275.08     15.76 o
   3   3  10      137.37      131.24     13.12 o
   4   3  10      217.64      233.20     17.17 o
   5   3  10       75.86       75.87      9.11 o
   6   3  10      170.14      156.95     12.97 o
   7   3  10      154.92      153.64     15.24 o
  -8   4  10       35.54       64.86     11.68 o
  -7   4  10       32.41       33.42      7.00 o
  -6   4  10        1.55       10.95      7.28 o
  -5   4  10       84.65       79.84      9.43 o
  -4   4  10      154.14      145.30     11.08 o
  -3   4  10      308.22      310.46     16.27 o
  -2   4  10     1339.26     1326.75     58.32 o
  -1   4  10       82.22       71.95      7.71 o
   0   4  10       47.67       37.55      8.49 o
   1   4  10       58.27       36.76      6.41 o
   2   4  10      182.86      181.62     14.65 o
   3   4  10      355.76      379.51     21.86 o
   4   4  10      373.14      390.54     23.08 o
   5   4  10       29.41       15.55      9.06 o
   6   4  10        9.03       12.58     11.79 o
  -6   5  10       29.66       24.15      9.48 o
  -5   5  10       54.36       62.87     10.59 o
  -4   5  10      134.98      142.90     12.41 o
  -3   5  10        1.77        9.75      8.48 o
  -2   5  10      104.60      118.59     12.90 o
  -1   5  10      221.80      192.72     22.58 o
   0   5  10      165.79      155.28     16.31 o
   1   5  10      198.83      201.46     15.30 o
   2   5  10       87.32       82.73     10.84 o
   3   5  10        0.30        3.79     12.62 o
   4   5  10        2.86       -4.71      7.81 o
  -3   6  10       68.45       55.14      9.85 o
  -2   6  10       23.62       16.21      8.28 o
  -1   6  10       78.90       71.08     11.35 o
   0   6  10        0.80       11.37      7.87 o
   1   6  10       16.72       21.71     11.28 o
  -9   1  11        2.51        2.18     10.05 o
  -8   1  11        2.32        5.73      6.39 o
  -7   1  11        0.19        3.59      9.37 o
  -6   1  11        0.98        2.81      4.49 o
  -5   1  11       40.34       39.51      4.98 o
  -4   1  11        0.54       -0.13      2.99 o
  -3   1  11       14.31       19.19      4.14 o
  -2   1  11      119.20      123.09      9.13 o
  -1   1  11        1.37        6.44      4.20 o
   0   1  11       64.73       79.63      9.15 o
   1   1  11      461.71      468.28     23.52 o
   2   1  11       44.96       40.41      7.35 o
   3   1  11        3.48        3.35      5.72 o
   4   1  11       16.93       11.93      5.80 o
   5   1  11        0.20       -7.40      5.44 o
   6   1  11       21.73       22.67      6.21 o
   7   1  11        1.05        7.52      5.80 o
  -9   2  11        1.21       12.72     10.20 o
  -8   2  11        6.33        4.38      9.60 o
  -7   2  11       30.36       18.43      7.99 o
  -6   2  11       69.19       51.30      7.29 o
  -5   2  11       52.45       60.98      9.02 o
  -4   2  11       17.24        9.00      3.37 o
  -3   2  11       11.11       13.86      4.24 o
  -2   2  11       14.03       17.53      6.16 o
  -1   2  11       56.33       45.64      5.49 o
   0   2  11      230.65      213.92     12.98 o
   1   2  11      213.61      210.48     12.40 o
   2   2  11        0.13       -5.19      5.79 o
   3   2  11      202.65      199.18     11.82 o
   4   2  11      148.31      121.58     10.02 o
   5   2  11        0.77        3.39      5.12 o
   6   2  11       45.78       33.93      7.27 o
   7   2  11        0.08       -3.44      7.61 o
  -8   3  11        1.45       24.04      9.41 o
  -7   3  11       10.69        4.82      7.12 o
  -6   3  11      119.42      101.41      9.94 o
  -5   3  11        0.78        0.86      4.30 o
  -4   3  11        5.83        0.79      4.35 o
  -3   3  11      132.43      144.65     10.26 o
  -2   3  11       46.80       47.37      5.88 o
  -1   3  11       16.38       11.01      6.15 o
   0   3  11        1.11       10.08      4.28 o
   1   3  11      107.36      111.39     11.79 o
   2   3  11      448.70      437.19     21.33 o
   3   3  11      237.98      219.85     17.17 o
   4   3  11        1.09       10.42      6.10 o
   5   3  11       57.72       54.76      8.67 o
   6   3  11        1.70       -2.22     11.00 o
  -7   4  11        1.85      -16.62     11.08 o
  -6   4  11        3.55        6.70      6.06 o
  -5   4  11        0.34       10.69      7.45 o
  -4   4  11       17.42       18.66      8.02 o
  -3   4  11       48.22       36.69      5.76 o
  -2   4  11        6.94       10.97      6.37 o
  -1   4  11      101.65      103.04     10.94 o
   0   4  11      114.49      121.24     10.39 o
   1   4  11      185.52      161.01     14.01 o
   2   4  11        2.22        5.52      6.94 o
   3   4  11      128.01      125.91     13.65 o
   4   4  11       45.44       58.70     10.48 o
   5   4  11       78.82       81.91     14.28 o
  -6   5  11       64.87       64.49     12.83 o
  -5   5  11       42.01       40.03     10.58 o
  -4   5  11        6.63        7.37      8.77 o
  -3   5  11        0.54        6.47      5.73 o
  -2   5  11        1.76       12.50      6.89 o
  -1   5  11       93.58       70.89     10.00 o
   0   5  11       48.68       42.99      8.30 o
   1   5  11      145.76      155.84     14.34 o
   2   5  11       61.87       88.11     13.71 o
   3   5  11       38.52       47.22      8.80 o
   4   5  11       25.16       12.60      7.83 o
  -1   6  11       50.84       66.82     12.01 o
  -9   0  12       36.54       64.06     15.62 o
  -8   0  12        0.36        9.00     23.30 o
  -7   0  12       25.51       10.74     23.70 o
  -6   0  12       80.10       69.44     14.71 o
  -5   0  12      515.90      526.56     24.51 o
  -4   0  12     2602.92     2525.09     57.84 o
  -3   0  12      699.70      727.78     45.09 o
  -2   0  12        2.53       -3.75      4.78 o
  -1   0  12      481.39      494.47     39.76 o
   0   0  12     2137.26     2227.01     73.02 o
   1   0  12     1410.71     1447.07     65.28 o
   2   0  12     2710.13     2664.25     85.64 o
   3   0  12      558.39      559.76     31.82 o
   4   0  12       55.98       42.23     11.98 o
   5   0  12        3.19        1.21     10.33 o
   6   0  12      106.57      109.02     15.24 o
   7   0  12      301.04      331.48     26.98 o
  -9   1  12       10.76       16.29     15.04 o
  -8   1  12       30.17       41.93     10.19 o
  -7   1  12      217.82      238.19     18.23 o
  -6   1  12      224.37      245.71     17.91 o
  -5   1  12       14.21        1.97      3.66 o
  -4   1  12        3.67        8.29      6.46 o
  -3   1  12     1303.45     1234.26     28.17 o
  -2   1  12     3199.47     2978.15     87.51 o
  -1   1  12     1932.06     1889.84     37.23 o
   0   1  12      603.03      636.95     31.57 o
   1   1  12       35.37       35.49      8.73 o
   2   1  12      110.72      119.39     12.92 o
   3   1  12      487.28      491.00     23.07 o
   4   1  12      941.90      959.53     32.74 o
   5   1  12      649.58      642.92     24.75 o
   6   1  12      238.50      228.91     15.17 o
   7   1  12       98.13      104.32     12.32 o
  -9   2  12       14.19       40.37     10.42 o
  -8   2  12        3.85       17.82      8.28 o
  -7   2  12       23.83       29.07      8.27 o
  -6   2  12       76.75       61.82      7.23 o
  -5   2  12      849.87      853.62     24.62 o
  -4   2  12      434.71      463.10     16.68 o
  -3   2  12      275.03      317.21     14.53 o
  -2   2  12      241.24      273.78     13.86 o
  -1   2  12      432.39      414.01     18.40 o
   0   2  12     1361.81     1391.60     49.43 o
   1   2  12     1090.54     1107.02     39.43 o
   2   2  12      800.99      775.37     29.87 o
   3   2  12      620.29      572.39     20.83 o
   4   2  12      182.77      152.77     12.04 o
   5   2  12        0.32        0.42      6.60 o
   6   2  12      149.73      137.54     12.83 o
  -8   3  12       21.44       20.05      9.90 o
  -7   3  12      144.63      178.91     17.01 o
  -6   3  12        4.81       13.27      6.60 o
  -5   3  12       20.27       29.57      6.90 o
  -4   3  12       75.04       54.35      7.87 o
  -3   3  12      428.43      402.43     15.01 o
  -2   3  12      715.37      726.51     23.06 o
  -1   3  12      464.32      518.00     19.38 o
   0   3  12      674.29      708.68     34.55 o
   1   3  12       10.28        6.11      6.14 o
   2   3  12       10.73        2.74      6.47 o
   3   3  12      132.19      127.71     13.38 o
   4   3  12      372.06      346.67     22.51 o
   5   3  12      301.44      291.28     21.86 o
   6   3  12      237.00      240.97     18.09 o
  -7   4  12       24.02       28.03     11.91 o
  -6   4  12       21.11       10.02      7.34 o
  -5   4  12      146.31      144.58     14.97 o
  -4   4  12      174.09      210.03     17.53 o
  -3   4  12       63.98       77.67     10.48 o
  -2   4  12        2.04       13.62      9.93 o
  -1   4  12       61.37       50.95      9.96 o
   0   4  12       19.26       16.95      7.48 o
   1   4  12      381.17      389.63     22.56 o
   2   4  12      411.25      427.37     25.13 o
   3   4  12      162.32      165.28     16.42 o
   4   4  12       70.83       88.61     13.42 o
   5   4  12        1.55       17.03      9.42 o
  -5   5  12        1.35        9.63      9.83 o
  -4   5  12       42.06       28.64      8.90 o
  -3   5  12       90.11       90.82     17.05 o
  -2   5  12       15.92       14.21     11.00 o
  -1   5  12       84.65       83.61     18.18 o
   0   5  12      134.19      134.50     16.74 o
   1   5  12       45.26       61.36     10.59 o
   2   5  12        2.25        9.25     10.20 o
   3   5  12        8.63       28.97      9.90 o
  -9   1  13        0.04       -4.42     10.75 o
  -8   1  13        5.24       23.81     10.63 o
  -7   1  13       17.32       15.04      7.78 o
  -6   1  13       25.53       25.72      7.83 o
  -5   1  13        4.33       14.29      7.10 o
  -4   1  13       73.59       58.61      8.01 o
  -3   1  13      206.98      219.97     12.80 o
  -2   1  13       38.76       36.30      6.08 o
  -1   1  13      412.47      405.39     16.80 o
   0   1  13        2.03       14.43      5.76 o
   1   1  13        2.26       11.59      6.39 o
   2   1  13        0.74       14.12      7.51 o
   3   1  13       17.61        9.94      6.51 o
   4   1  13        8.89       -3.20      6.40 o
   5   1  13       15.46       23.32      7.46 o
   6   1  13        0.48        3.42      6.45 o
  -8   2  13        5.10        7.12      8.58 o
  -7   2  13        0.20       13.27      7.02 o
  -6   2  13        0.33       -5.60      7.65 o
  -5   2  13        6.67        9.00      5.32 o
  -4   2  13      230.17      208.54     14.59 o
  -3   2  13       35.67       34.39      5.96 o
  -2   2  13       52.50       49.20      6.73 o
  -1   2  13       31.71       23.71      6.63 o
   0   2  13       29.16       18.03      6.72 o
   1   2  13      226.77      226.79     13.95 o
   2   2  13        1.68       -9.57      7.07 o
   3   2  13       31.02       27.64      5.73 o
   4   2  13       23.53       12.88      7.13 o
   5   2  13        2.71       -7.30      6.95 o
   6   2  13        0.61       -0.95      6.39 o
  -8   3  13        1.06        1.92      9.55 o
  -7   3  13        0.29        2.85      7.63 o
  -6   3  13       17.99        9.72      6.45 o
  -5   3  13       24.27       16.95      8.55 o
  -4   3  13       26.61       28.56      7.50 o
  -3   3  13        0.97        5.29      5.73 o
  -2   3  13      112.76       96.82      8.60 o
  -1   3  13      152.52      143.57     13.65 o
   0   3  13       83.36       76.90     15.97 o
   1   3  13       99.91       93.71     11.47 o
   2   3  13        1.32       -4.91      6.92 o
   3   3  13        1.26      -12.13      8.09 o
   4   3  13        6.92       21.06      8.73 o
   5   3  13       23.90       15.58     10.74 o
  -6   4  13       10.68        7.84      7.77 o
  -5   4  13        8.72       -7.12      7.98 o
  -4   4  13       55.04       69.12     11.80 o
  -3   4  13       64.26       71.26     12.91 o
  -2   4  13       42.00       60.11     10.15 o
  -1   4  13       49.30       55.87     12.71 o
   0   4  13       28.88       23.30     10.29 o
   1   4  13       24.17        8.81      8.03 o
   2   4  13       95.22       87.37     12.76 o
   3   4  13       47.49       83.12     13.02 o
   4   4  13       24.56       32.63     10.77 o
  -4   5  13       14.57       19.81     19.12 o
  -3   5  13       14.54       25.96     13.32 o
  -2   5  13       23.26       32.49     10.59 o
  -1   5  13       87.98       81.14     11.67 o
   0   5  13       68.64       80.05     19.72 o
   1   5  13       22.79       52.39     10.93 o
   2   5  13       32.22       49.12     11.39 o
  -8   0  14       35.03       41.27     13.19 o
  -7   0  14      149.15      211.81     37.16 o
  -6   0  14      495.49      587.57     61.44 o
  -5   0  14      270.23      334.44     56.16 o
  -4   0  14       74.57       30.50      7.98 o
  -3   0  14     1038.19      856.37     47.92 o
  -2   0  14        9.33        7.62      6.74 o
  -1   0  14      824.37      858.44     38.15 o
   0   0  14     1934.23     2106.47    179.44 o
   1   0  14      568.50      596.73     88.26 o
   2   0  14      295.10      281.80     29.55 o
   3   0  14        4.48        5.71      8.08 o
   4   0  14      170.18      196.07     26.70 o
   5   0  14      520.76      512.76     41.85 o
   6   0  14      397.53      392.79     30.56 o
  -8   1  14       24.04       56.97     11.37 o
  -7   1  14       30.54       39.16      8.87 o
  -6   1  14      114.81       94.82     12.46 o
  -5   1  14      603.98      543.60     23.03 o
  -4   1  14      362.00      340.97     18.93 o
  -3   1  14      635.09      598.13     21.91 o
  -2   1  14      180.91      210.79     12.31 o
  -1   1  14       44.49       63.52      9.92 o
   0   1  14        5.01       12.76      6.13 o
   1   1  14      288.05      291.32     20.75 o
   2   1  14     1029.88     1115.06     41.67 o
   3   1  14      872.90      835.04     32.58 o
   4   1  14      707.48      659.15     29.40 o
   5   1  14      113.94      106.60     11.91 o
   6   1  14        4.38       -7.32      9.29 o
  -8   2  14       45.32       44.83      8.87 o
  -7   2  14      187.31      172.38     18.05 o
  -6   2  14       87.63       98.64     13.64 o
  -5   2  14      117.23      153.46     14.55 o
  -4   2  14        0.45        4.24      5.84 o
  -3   2  14       41.85       29.43      6.11 o
  -2   2  14      392.46      363.11     17.46 o
  -1   2  14      568.27      558.81     31.22 o
   0   2  14      603.48      628.35     25.35 o
   1   2  14      681.86      713.35     25.30 o
   2   2  14      363.21      337.98     20.57 o
   3   2  14        2.64        1.49      6.06 o
   4   2  14      171.55      179.08     15.57 o
   5   2  14      302.93      320.54     23.93 o
  -7   3  14        0.33        2.22      8.84 o
  -6   3  14       16.42       10.56      8.39 o
  -5   3  14       62.71       41.23      8.52 o
  -4   3  14      208.04      219.40     16.11 o
  -3   3  14      291.00      336.58     26.26 o
  -2   3  14      221.45      260.11     17.15 o
  -1   3  14       55.95       59.63     15.66 o
   0   3  14        3.99        4.62      8.17 o
   1   3  14      222.06      218.64     23.13 o
   2   3  14      312.81      297.65     21.43 o
   3   3  14      604.08      646.21     36.90 o
   4   3  14      223.48      250.26     20.75 o
  -6   4  14       27.34       14.88     11.09 o
  -5   4  14       57.78       76.86     11.39 o
  -4   4  14        1.38       17.73      9.47 o
  -3   4  14        1.09       14.25     12.04 o
  -2   4  14       42.87       29.14      9.19 o
  -1   4  14      265.47      269.24     22.88 o
   0   4  14      271.82      268.52     19.92 o
   1   4  14      256.38      265.99     20.12 o
   2   4  14       63.87       63.13     11.63 o
   3   4  14        1.21      -12.73      9.16 o
  -2   5  14       91.95       85.24     18.66 o
  -1   5  14       35.39       38.07     11.80 o
   0   5  14        1.40        4.17     11.26 o
  -8   1  15       22.75       43.17     10.57 o
  -7   1  15       10.91       25.94      9.19 o
  -6   1  15       23.21       31.02      9.52 o
  -5   1  15        8.97        1.37     12.11 o
  -4   1  15        1.29       -5.54      5.84 o
  -3   1  15        6.93        6.99      5.16 o
  -2   1  15       81.49       66.17      7.20 o
  -1   1  15       66.33       71.31      7.95 o
   0   1  15       15.71       13.79      7.14 o
   1   1  15       37.84       38.13      8.26 o
   2   1  15       22.16       25.64     10.59 o
   3   1  15       15.13       16.90      8.18 o
   4   1  15        0.75      -11.57      8.74 o
   5   1  15        6.08       13.36      9.03 o
  -7   2  15       31.62       21.33      7.22 o
  -6   2  15        0.16       -7.11      7.79 o
  -5   2  15        6.34        5.31      5.94 o
  -4   2  15       18.67       13.17      6.79 o
  -3   2  15       15.76        9.10      6.77 o
  -2   2  15        1.86       -1.83      5.32 o
  -1   2  15        4.50        7.36      5.10 o
   0   2  15       29.08       23.91      6.34 o
   1   2  15       96.93       79.53     11.56 o
   2   2  15       11.23       10.02      7.66 o
   3   2  15       17.36        4.66      6.32 o
   4   2  15        1.18       -4.53      7.67 o
  -6   3  15        0.03        4.25     15.73 o
  -5   3  15       21.30       17.74     10.42 o
  -4   3  15       13.89        9.46      7.66 o
  -3   3  15        1.56      -12.41      8.66 o
  -2   3  15       50.89       28.15      7.52 o
  -1   3  15       51.81       40.69      7.63 o
   0   3  15       12.91        6.02      8.08 o
   1   3  15        4.24       -5.63      8.11 o
   2   3  15       39.61       29.48      9.81 o
   3   3  15       30.64       23.26      9.49 o
  -5   4  15        9.15       17.15     11.25 o
  -4   4  15       11.91       33.34     11.19 o
  -3   4  15        1.07       18.84      8.91 o
  -2   4  15        0.95        1.54     14.74 o
  -1   4  15        4.89        2.27     12.13 o
   0   4  15       84.50       81.92     12.39 o
   1   4  15       93.01       97.44     13.39 o
   2   4  15       23.35       22.09      9.91 o
  -7   0  16       34.54       55.68     15.83 o
  -6   0  16       60.43       51.75     16.67 o
  -5   0  16        2.00       -3.49     15.44 o
  -4   0  16        2.83        8.24      8.04 o
  -3   0  16      333.41      290.62     25.90 o
  -2   0  16      562.52      567.86     31.41 o
  -1   0  16     1115.90     1203.68     47.71 o
   0   0  16      135.63      143.12     17.40 o
   1   0  16        0.85       -5.90     16.66 o
   2   0  16      178.24      174.91     25.72 o
   3   0  16      638.20      620.21     39.49 o
   4   0  16      447.03      485.73     44.61 o
  -7   1  16       21.19       24.47      9.70 o
  -6   1  16       41.92       26.96     10.79 o
  -5   1  16       35.48       24.25      7.91 o
  -4   1  16      140.73      168.47     14.36 o
  -3   1  16      252.43      300.50     18.95 o
  -2   1  16        0.50       -3.43      5.13 o
  -1   1  16      232.18      216.01     13.89 o
   0   1  16      462.77      439.04     22.95 o
   1   1  16     1026.41     1032.29     45.09 o
   2   1  16      710.39      738.71     35.93 o
   3   1  16       88.55       93.69     13.02 o
   4   1  16        0.04        3.93     11.74 o
  -7   2  16        0.96       17.54     11.29 o
  -6   2  16        4.63       22.03      8.74 o
  -5   2  16        2.65       15.30      8.97 o
  -4   2  16       94.17       65.20      8.77 o
  -3   2  16      219.22      210.25     15.91 o
  -2   2  16      330.44      394.69     19.07 o
  -1   2  16      448.93      485.72     21.90 o
   0   2  16      229.57      239.56     20.90 o
   1   2  16        2.64        3.86      6.20 o
   2   2  16      113.45      103.65     11.95 o
   3   2  16      348.40      344.97     21.35 o
   4   2  16      297.71      329.70     23.48 o
  -5   3  16      111.08      138.88     16.78 o
  -4   3  16       45.71       60.97     12.17 o
  -3   3  16       44.97       61.93     11.70 o
  -2   3  16        0.12        0.77     10.60 o
  -1   3  16       64.90       64.87      9.74 o
   0   3  16      274.92      282.00     37.35 o
   1   3  16      354.62      379.21     36.27 o
   2   3  16      192.78      209.00     19.90 o
  -3   4  16       49.47       72.41     12.52 o
  -2   4  16      157.05      212.79     24.68 o
  -1   4  16      104.45      104.83     16.24 o
   0   4  16       36.51       22.51      9.30 o
  -6   1  17       33.68       35.33     10.43 o
  -5   1  17       20.71       18.56      7.63 o
  -4   1  17        8.94       10.87      6.43 o
  -3   1  17        1.67        3.20      6.46 o
  -2   1  17       23.02       14.39      5.45 o
  -1   1  17       10.71       17.10      6.17 o
   0   1  17        1.39       12.29      6.20 o
   1   1  17        4.21       16.56      7.03 o
   2   1  17        5.97       -5.31      9.42 o
   3   1  17       14.71       25.28      9.81 o
  -6   2  17        2.78        6.23      7.97 o
  -5   2  17       13.52        7.47      8.41 o
  -4   2  17        0.28      -12.10      8.07 o
  -3   2  17        0.68       -1.26      6.01 o
  -2   2  17       44.07       60.94     12.97 o
  -1   2  17       55.07       52.58     10.20 o
   0   2  17       24.89        3.55      9.75 o
   1   2  17        1.81        8.58      8.22 o
   2   2  17        2.53       16.49     11.93 o
  -4   3  17       29.57       11.58      8.72 o
  -3   3  17       63.52       72.89     13.80 o
  -2   3  17       21.92       29.97     11.79 o
  -1   3  17       26.84       23.71      8.49 o
   0   3  17       24.03       19.89      9.85 o
   1   3  17        7.88       -7.23      8.92 o
  -5   0  18       32.13       66.85     20.33 o
  -4   0  18      299.67      281.77     34.34 o
  -3   0  18      198.98      201.04     22.62 o
  -2   0  18      110.07      153.60     24.76 o
  -1   0  18       16.30       27.01     15.55 o
   0   0  18      283.82      286.52     25.54 o
   1   0  18      329.96      307.64     31.42 o
   2   0  18      277.10      327.26     61.06 o
  -5   1  18       36.92       70.75     13.50 o
  -4   1  18        1.13        8.56      8.07 o
  -3   1  18       48.12       17.55      8.28 o
  -2   1  18      239.86      216.22     17.37 o
  -1   1  18      498.06      512.46     25.11 o
   0   1  18      333.01      378.82     25.28 o
   1   1  18      129.62      186.26     18.26 o
   2   1  18        0.84       10.21      8.76 o
  -4   2  18       69.12       73.35     12.34 o
  -3   2  18      155.03      170.73     19.03 o
  -2   2  18       79.54      111.60     15.83 o
  -1   2  18        5.56       14.81      7.55 o
   0   2  18       62.08       61.65     13.14 o
   1   2  18      258.01      303.87     21.60 o
  -3   1  19        1.24       12.56      8.06 o
  -2   1  19        4.27       12.87      7.80 o
  -1   1  19        0.63        3.57      6.77 o
   0   1  19        3.49       18.56      9.49 o
 
